# Supplementary material for: 3-Methyl-1,4-dioxo-1,4-dihydro­naphthalen-2-yl 4-amino­benzoate
Source: Acta Crystallogr Sect E Struct Rep Online. 2008 Mar 14;64(Pt 4):o718. doi: 10.1107/S1600536808005308 (PMC2961024; doi:10.1107/S1600536808005308)
Supplement: Supplementary file 1 [file e-64-0o718-sup1.cif]

##############################################################################
###                                                                        ###
###        Electronic paper (Acta Crystallographica Section E)             ###
###                                                                        ###
##############################################################################
#                                                                            #
# This CIF contains the data in a paper accepted for publication in Acta     #
# Crystallographica Section E. It conforms to the requirements of Notes      #
# for Authors for Section E, and has been peer reviewed under the auspices   #
# of the IUCr Commission on Journals.                                        #
#                                                                            #
# Full details of the Crystallographic Information File format               #
# are given in the paper "The Crystallographic Information File (CIF):       #
# a New Standard Archive File for Crystallography" by S. R. Hall, F. H.      #
# Allen and I. D. Brown [Acta Cryst. (1991), A47, 655-685].                  #
#                                                                            #
# The current version of the core CIF dictionary is obtainable from          #
# ftp://ftp.iucr.org/pub/cif_core.dic. The current version number is 2.4.    #
#                                                                            #
# Software is freely available for graphical display of the structure(s) in  #
# this CIF.  For information consult the CIF home page http://www.iucr.org/  #
# cif/home.html                                                              #
#                                                                            #
# This file may be used for bona fide research purposes within the           #
# scientific community so long as proper attribution is given to the journal # 
# article from which it was obtained.                                        #
#                                                                            #
##############################################################################
                                             
data_global
_audit_creation_method     'from SHELXL97 CIF and CCDC enCIFer-template'
_journal_date_recd_electronic     2008-02-15
_journal_date_accepted     2008-02-25
_journal_name_full     'Acta Crystallographica, Section E'
_journal_year     2008
_journal_volume     64
_journal_issue      4
_journal_page_first     o718
_journal_page_last     o718
_journal_paper_category     QO
_journal_coeditor_code     RK2078
_publ_contact_author_name     'Prof. Massimo Di Vaira'
_publ_contact_author_address
;
 Dipartimento di Chimica Universit\'a di Firenze Via della Lastruccia 3
 I-50019 Sesto Fiorentino Firenze Italy
;
_publ_contact_author_email     massimo.divaira@unifi.it
_publ_contact_author_phone     '+039 (0)55 4573278'
_publ_section_title
;
3-Methyl-1,4-dioxo-1,4-dihydronaphthalen-2-yl 4-aminobenzoate
;
loop_
    _publ_author_name
    _publ_author_address
    'Bambagiotti-Alberti, Massimo'
;
 Dipartimento di Scienze Farmaceutiche Universit\'a di Firenze Via U. Schiff 6
 I-50019 Sesto Fiorentino Firenze, Italy
;
    'Bartolucci, Gianluca'
;
 Dipartimento di Scienze Farmaceutiche Universit\'a di Firenze Via U. Schiff 6
 I-50019 Sesto Fiorentino Firenze, Italy
;
    'Bruni, Bruno'
;
 Dipartimento di Scienze Farmaceutiche Universit\'a di Firenze Via U. Schiff 6
 I-50019 Sesto Fiorentino  Firenze, Italy
;
    'Coran, Silvia'
;
 Dipartimento di Scienze Farmaceutiche Universit\'a di Firenze Via U. Schiff 6
 I-50019 Sesto Fiorentino Firenze, Italy
;
    'Di Vaira, Massimo'
;
 Dipartimento di Chimica Universit\'a di Firenze Via della Lastruccia 3
 I-50019 Sesto Fiorentino Firenze, Italy
;
data_I
_chemical_name_systematic
;
3-Methyl-1,4-dioxo-1,4-dihydronaphthalen-2-yl 4-aminobenzoate
;
_chemical_name_common     ?
_chemical_formula_moiety     'C18 H13 N O4'
_chemical_formula_sum     'C18 H13 N O4'
_chemical_formula_iupac     'C18 H13 N O4'
_chemical_formula_weight     307.29
_chemical_melting_point     ?
_symmetry_cell_setting     triclinic
_symmetry_space_group_name_H-M     'P -1'
_symmetry_space_group_name_Hall     '-P 1'
loop_
    _symmetry_equiv_pos_as_xyz
    'x, y, z'
    '-x, -y, -z'
_cell_length_a     7.6217(6)
_cell_length_b     9.6142(7)
_cell_length_c     10.6456(7)
_cell_angle_alpha     101.618(6)
_cell_angle_beta     110.770(7)
_cell_angle_gamma     89.019(6)
_cell_volume     713.18(10)
_cell_formula_units_Z     2
_cell_measurement_reflns_used     3411
_cell_measurement_theta_min     9.6
_cell_measurement_theta_max     53.4
_cell_measurement_temperature     170(2)
_exptl_crystal_description     'Flat prism'
_exptl_crystal_colour     'Red'
_exptl_crystal_size_max     0.60
_exptl_crystal_size_mid     0.20
_exptl_crystal_size_min     0.05
_exptl_crystal_density_diffrn     1.431
_exptl_crystal_density_meas     ?
_exptl_crystal_density_method     'Not measured'
_exptl_crystal_F_000     320
_exptl_absorpt_coefficient_mu     0.846
_exptl_absorpt_correction_type     multi-scan
_exptl_absorpt_process_details     '(ABSPACK; Oxford Diffraction, 2006)'
_exptl_absorpt_correction_T_min     0.501
_exptl_absorpt_correction_T_max     1.000
_diffrn_ambient_temperature     170(2)
_diffrn_radiation_type     CuK\a
_diffrn_radiation_wavelength     1.54180
_diffrn_radiation_source     'Fine--focus sealed tube'
_diffrn_radiation_monochromator     'Oxford Diffraction Enhance ULTRA assembly'
_diffrn_measurement_device_type     'Oxford Diffraction Xcalibur PX Ultra CCD'
_diffrn_measurement_method     \w
_diffrn_detector_area_resol_mean     8.1241
_diffrn_reflns_number     6339
_diffrn_reflns_av_R_equivalents     0.0224
_diffrn_reflns_av_sigmaI/netI     0.0218
_diffrn_reflns_theta_min     4.54
_diffrn_reflns_theta_max     72.39
_diffrn_reflns_theta_full     72.39
_diffrn_measured_fraction_theta_max     0.868
_diffrn_measured_fraction_theta_full     0.868
_diffrn_reflns_limit_h_min     -9
_diffrn_reflns_limit_h_max     9
_diffrn_reflns_limit_k_min     -11
_diffrn_reflns_limit_k_max     11
_diffrn_reflns_limit_l_min     -12
_diffrn_reflns_limit_l_max     12
_diffrn_standards_number     0
_diffrn_standards_interval_count     ?
_diffrn_standards_interval_time     ?
_diffrn_standards_decay_%     ?
_refine_special_details
;
 Refinement of <i>F</i>^2^ against ALL reflections. The weighted
 <i>R</i>--factor w<i>R</i> and goodness of fit <i>S</i> are based on
 <i>F</i>^2^, conventional <i>R</i>--factors <i>R</i> are based on <i>F</i>,
 with <i>F</i> set to zero for negative <i>F</i>^2^. The threshold expression
 of <i>F</i>^2^ > 2\s(<i>F</i>^2^) is used only for calculating
 <i>R</i>--factors(gt) etc. and is not relevant to the choice of reflections
 for refinement. <i>R</i>--factors based on <i>F</i>^2^ are statistically about
 twice as large as those based on <i>F</i>, and <i>R</i>--factors based on ALL
 data will be even larger.
;
_reflns_number_total     2453
_reflns_number_gt     1845
_reflns_threshold_expression     I>2\s(I)
_refine_ls_structure_factor_coef     Fsqd
_refine_ls_matrix_type     'Full'
_refine_ls_R_factor_all     0.0542
_refine_ls_R_factor_gt     0.0411
_refine_ls_wR_factor_gt     0.1257
_refine_ls_wR_factor_ref     0.1418
_refine_ls_goodness_of_fit_ref     1.121
_refine_ls_restrained_S_all     1.121
_refine_ls_number_reflns     2453
_refine_ls_number_parameters     215
_refine_ls_number_restraints     0
_refine_ls_hydrogen_treatment     mixed
_refine_ls_weighting_scheme     'Calc'
_refine_ls_weighting_details
         'calc w=1/[\s^2^(Fo^2^)+(0.0941P)^2^+0.0064P] where P=(Fo^2^+2Fc^2^)/3'
_atom_sites_solution_hydrogens     'Difmap'
_atom_sites_solution_primary     'Direct'
_atom_sites_solution_secondary     'Difmap'
_refine_ls_shift/su_max     0.000
_refine_ls_shift/su_mean     0.000
_refine_diff_density_max     0.166
_refine_diff_density_min     -0.233
_refine_ls_extinction_method     'None'
_refine_ls_extinction_coef     ?
loop_
    _atom_type_symbol
    _atom_type_description
    _atom_type_scat_dispersion_real
    _atom_type_scat_dispersion_imag
    _atom_type_scat_source
    'C' 'C' 0.0181 0.0091
                         'International Tables Vol C Tables 4.2.6.8 and 6.1.1.4'
    'H' 'H' 0.0000 0.0000
                         'International Tables Vol C Tables 4.2.6.8 and 6.1.1.4'
    'N' 'N' 0.0311 0.0180
                         'International Tables Vol C Tables 4.2.6.8 and 6.1.1.4'
    'O' 'O' 0.0492 0.0322
                         'International Tables Vol C Tables 4.2.6.8 and 6.1.1.4'
_computing_data_collection     'CrysAlisPro CCD (Oxford Diffraction, 2006)'
_computing_cell_refinement     'CrysAlisPro CCD (Oxford Diffraction, 2006)'
_computing_data_reduction     'CrysAlisPro RED (Oxford Diffraction, 2006)'
_computing_structure_solution     'SIR97 (Altomare <i>et al.</i>,  1999)'
_computing_structure_refinement     'SHELXL97 (Sheldrick, 2008)'
_computing_molecular_graphics
                              'ORTEP-3 (Farrugia, 1997) and PLATON (Spek, 2003)'
_computing_publication_material
                         'SHELXL97 (Sheldrick, 2008) and PARST (Nardelli, 1995)'
loop_
    _atom_site_type_symbol
    _atom_site_label
    _atom_site_fract_x
    _atom_site_fract_y
    _atom_site_fract_z
    _atom_site_U_iso_or_equiv
    _atom_site_adp_type
    _atom_site_calc_flag
    _atom_site_refinement_flags
    _atom_site_occupancy
    _atom_site_disorder_assembly
    _atom_site_disorder_group
    C C1 0.6680(2) 1.03157(16) 0.34314(16) 0.0361(4) Uani d . 1 . .
    C C2 0.8411(2) 1.01124(16) 0.32984(16) 0.0373(4) Uani d . 1 . .
    H H2 0.8613 0.9234 0.2787 0.045 Uiso calc R 1 . .
    C C3 0.9857(3) 1.11583(17) 0.38923(16) 0.0392(4) Uani d . 1 . .
    H H3 1.1038 1.0996 0.3791 0.047 Uiso calc R 1 . .
    C C4 0.9568(3) 1.24645(17) 0.46471(16) 0.0398(4) Uani d . 1 . .
    N N 1.0987(3) 1.35138(17) 0.52199(17) 0.0508(4) Uani d . 1 . .
    H H1N 1.083(3) 1.425(3) 0.582(2) 0.061 Uiso d . 1 . .
    H H2N 1.225(4) 1.326(2) 0.542(2) 0.061 Uiso d . 1 . .
    C C5 0.7833(3) 1.26644(17) 0.47801(17) 0.0449(5) Uani d . 1 . .
    H H5 0.7624 1.3542 0.5289 0.054 Uiso calc R 1 . .
    C C6 0.6405(3) 1.16127(18) 0.41876(17) 0.0431(4) Uani d . 1 . .
    H H6 0.5226 1.1770 0.4294 0.052 Uiso calc R 1 . .
    C C7 0.5122(3) 0.92331(17) 0.27898(16) 0.0384(4) Uani d . 1 . .
    O O1 0.57285(17) 0.79775(12) 0.22176(13) 0.0464(4) Uani d . 1 . .
    O O2 0.35157(19) 0.93363(13) 0.27039(14) 0.0498(4) Uani d . 1 . .
    C C8 0.4401(2) 0.68767(16) 0.14533(17) 0.0377(4) Uani d . 1 . .
    C C9 0.4125(2) 0.58405(18) 0.22396(17) 0.0386(4) Uani d . 1 . .
    O O3 0.48719(18) 0.60587(14) 0.34797(12) 0.0497(4) Uani d . 1 . .
    C C10 0.2922(2) 0.45428(17) 0.14241(18) 0.0388(4) Uani d . 1 . .
    C C11 0.2663(3) 0.3494(2) 0.2090(2) 0.0498(5) Uani d . 1 . .
    H H11 0.3227 0.3623 0.3060 0.060 Uiso calc R 1 . .
    C C12 0.1572(3) 0.2263(2) 0.1317(2) 0.0602(6) Uani d . 1 . .
    H H12 0.1414 0.1536 0.1761 0.072 Uiso calc R 1 . .
    C C13 0.0713(3) 0.2085(2) -0.0091(2) 0.0552(5) Uani d . 1 . .
    H H13 -0.0036 0.1239 -0.0607 0.066 Uiso calc R 1 . .
    C C14 0.0936(3) 0.31287(18) -0.0752(2) 0.0466(5) Uani d . 1 . .
    H H14 0.0330 0.3008 -0.1719 0.056 Uiso calc R 1 . .
    C C15 0.2056(2) 0.43605(16) 0.00057(17) 0.0376(4) Uani d . 1 . .
    O O4 0.1557(2) 0.53290(14) -0.19534(13) 0.0593(4) Uani d . 1 . .
    C C16 0.2311(2) 0.54714(17) -0.07165(17) 0.0405(4) Uani d . 1 . .
    C C17 0.3535(2) 0.67684(17) 0.01047(18) 0.0393(4) Uani d . 1 . .
    C C18 0.3757(3) 0.7879(2) -0.0642(2) 0.0516(5) Uani d . 1 . .
    H H181 0.4980 0.8401 -0.0144 0.077 Uiso calc R 1 . .
    H H182 0.2753 0.8541 -0.0699 0.077 Uiso calc R 1 . .
    H H183 0.3683 0.7421 -0.1570 0.077 Uiso calc R 1 . .
loop_
    _atom_site_aniso_label
    _atom_site_aniso_U_11
    _atom_site_aniso_U_22
    _atom_site_aniso_U_33
    _atom_site_aniso_U_12
    _atom_site_aniso_U_13
    _atom_site_aniso_U_23
    C1 0.0393(10) 0.0345(8) 0.0337(8) 0.0027(8) 0.0114(7) 0.0083(6)
    C2 0.0443(10) 0.0325(7) 0.0329(8) 0.0035(8) 0.0118(7) 0.0059(6)
    C3 0.0385(10) 0.0398(8) 0.0357(8) 0.0033(8) 0.0088(7) 0.0085(7)
    C4 0.0435(11) 0.0382(8) 0.0318(8) -0.0001(8) 0.0065(7) 0.0066(6)
    N 0.0484(10) 0.0413(8) 0.0487(9) -0.0045(8) 0.0063(7) -0.0016(7)
    C5 0.0529(12) 0.0360(8) 0.0417(10) 0.0019(9) 0.0175(8) -0.0017(7)
    C6 0.0449(11) 0.0407(9) 0.0436(9) 0.0035(8) 0.0176(8) 0.0053(7)
    C7 0.0443(11) 0.0347(8) 0.0362(8) 0.0032(8) 0.0136(7) 0.0091(6)
    O1 0.0370(7) 0.0339(6) 0.0615(8) -0.0006(5) 0.0156(6) -0.0013(5)
    O2 0.0410(8) 0.0444(7) 0.0622(8) 0.0016(6) 0.0202(6) 0.0040(6)
    C8 0.0326(9) 0.0313(7) 0.0480(10) 0.0026(7) 0.0164(7) 0.0021(7)
    C9 0.0322(9) 0.0423(8) 0.0402(9) 0.0065(8) 0.0137(7) 0.0050(7)
    O3 0.0438(8) 0.0612(8) 0.0397(7) 0.0022(6) 0.0124(5) 0.0057(6)
    C10 0.0331(9) 0.0366(8) 0.0476(10) 0.0031(8) 0.0153(7) 0.0092(7)
    C11 0.0484(12) 0.0500(10) 0.0583(11) 0.0063(9) 0.0248(9) 0.0173(9)
    C12 0.0629(14) 0.0438(10) 0.0877(16) -0.0002(10) 0.0405(12) 0.0192(10)
    C13 0.0464(12) 0.0389(9) 0.0817(15) -0.0021(9) 0.0316(10) -0.0003(9)
    C14 0.0366(10) 0.0391(9) 0.0578(11) 0.0037(8) 0.0157(8) -0.0017(8)
    C15 0.0320(9) 0.0330(8) 0.0472(10) 0.0068(7) 0.0168(7) 0.0032(7)
    O4 0.0774(11) 0.0530(7) 0.0385(7) 0.0067(7) 0.0124(6) 0.0053(6)
    C16 0.0386(10) 0.0385(8) 0.0414(10) 0.0089(8) 0.0121(7) 0.0064(7)
    C17 0.0368(10) 0.0355(8) 0.0477(10) 0.0073(8) 0.0173(8) 0.0095(7)
    C18 0.0535(12) 0.0465(10) 0.0626(12) 0.0078(9) 0.0245(9) 0.0222(9)
_geom_special_details
;
 All s.u.'s (except the s.u. in the dihedral angle between two l.s. planes)
 are estimated using the full covariance matrix. The cell s.u.'s are taken
 into account individually in the estimation of s.u.'s in distances, angles
 and torsion angles; correlations between s.u.'s in cell parameters are only
 used when they are defined by crystal symmetry. An approximate (isotropic)
 treatment of cell s.u.'s is used for estimating s.u.'s involving l.s. planes.
;
loop_
    _geom_bond_atom_site_label_1
    _geom_bond_atom_site_label_2
    _geom_bond_site_symmetry_2
    _geom_bond_distance
    _geom_bond_publ_flag
    C1 C2 . 1.383(3) ?
    C1 C6 . 1.398(2) ?
    C1 C7 . 1.463(2) ?
    C2 C3 . 1.383(2) ?
    C2 H2 . 0.9500 ?
    C3 C4 . 1.407(2) ?
    C3 H3 . 0.9500 ?
    C4 N . 1.371(2) ?
    C4 C5 . 1.385(3) ?
    N H1N . 0.89(2) ?
    N H2N . 0.95(3) ?
    C5 C6 . 1.378(2) ?
    C5 H5 . 0.9500 ?
    C6 H6 . 0.9500 ?
    C7 O2 . 1.199(2) ?
    C7 O1 . 1.388(2) ?
    O1 C8 . 1.3827(19) ?
    C8 C17 . 1.333(2) ?
    C8 C9 . 1.485(2) ?
    C9 O3 . 1.213(2) ?
    C9 C10 . 1.480(2) ?
    C10 C15 . 1.392(2) ?
    C10 C11 . 1.397(2) ?
    C11 C12 . 1.387(3) ?
    C11 H11 . 0.9500 ?
    C12 C13 . 1.382(3) ?
    C12 H12 . 0.9500 ?
    C13 C14 . 1.381(3) ?
    C13 H13 . 0.9500 ?
    C14 C15 . 1.394(2) ?
    C14 H14 . 0.9500 ?
    C15 C16 . 1.488(2) ?
    O4 C16 . 1.215(2) ?
    C16 C17 . 1.487(2) ?
    C17 C18 . 1.498(2) ?
    C18 H181 . 0.9800 ?
    C18 H182 . 0.9800 ?
    C18 H183 . 0.9800 ?
loop_
    _geom_angle_atom_site_label_1
    _geom_angle_atom_site_label_2
    _geom_angle_atom_site_label_3
    _geom_angle_site_symmetry_1
    _geom_angle_site_symmetry_3
    _geom_angle
    _geom_angle_publ_flag
    C2 C1 C6 . . 118.63(15) ?
    C2 C1 C7 . . 122.37(15) ?
    C6 C1 C7 . . 118.99(16) ?
    C1 C2 C3 . . 121.52(15) ?
    C1 C2 H2 . . 119.2 ?
    C3 C2 H2 . . 119.2 ?
    C2 C3 C4 . . 119.58(17) ?
    C2 C3 H3 . . 120.2 ?
    C4 C3 H3 . . 120.2 ?
    N C4 C5 . . 121.40(16) ?
    N C4 C3 . . 119.83(18) ?
    C5 C4 C3 . . 118.76(15) ?
    C4 N H1N . . 116.7(15) ?
    C4 N H2N . . 119.0(13) ?
    H1N N H2N . . 114(2) ?
    C6 C5 C4 . . 121.14(16) ?
    C6 C5 H5 . . 119.4 ?
    C4 C5 H5 . . 119.4 ?
    C5 C6 C1 . . 120.36(17) ?
    C5 C6 H6 . . 119.8 ?
    C1 C6 H6 . . 119.8 ?
    O2 C7 O1 . . 121.27(15) ?
    O2 C7 C1 . . 128.52(16) ?
    O1 C7 C1 . . 110.20(15) ?
    C8 O1 C7 . . 118.14(13) ?
    C17 C8 O1 . . 120.33(14) ?
    C17 C8 C9 . . 124.77(14) ?
    O1 C8 C9 . . 114.83(14) ?
    O3 C9 C10 . . 122.82(15) ?
    O3 C9 C8 . . 120.89(15) ?
    C10 C9 C8 . . 116.28(14) ?
    C15 C10 C11 . . 120.01(16) ?
    C15 C10 C9 . . 120.57(14) ?
    C11 C10 C9 . . 119.42(16) ?
    C12 C11 C10 . . 119.25(19) ?
    C12 C11 H11 . . 120.4 ?
    C10 C11 H11 . . 120.4 ?
    C13 C12 C11 . . 120.62(17) ?
    C13 C12 H12 . . 119.7 ?
    C11 C12 H12 . . 119.7 ?
    C14 C13 C12 . . 120.40(17) ?
    C14 C13 H13 . . 119.8 ?
    C12 C13 H13 . . 119.8 ?
    C13 C14 C15 . . 119.68(18) ?
    C13 C14 H14 . . 120.2 ?
    C15 C14 H14 . . 120.2 ?
    C10 C15 C14 . . 120.02(16) ?
    C10 C15 C16 . . 120.62(14) ?
    C14 C15 C16 . . 119.37(16) ?
    O4 C16 C17 . . 120.01(15) ?
    O4 C16 C15 . . 121.32(15) ?
    C17 C16 C15 . . 118.67(14) ?
    C8 C17 C16 . . 118.88(14) ?
    C8 C17 C18 . . 123.35(16) ?
    C16 C17 C18 . . 117.75(15) ?
    C17 C18 H181 . . 109.5 ?
    C17 C18 H182 . . 109.5 ?
    H181 C18 H182 . . 109.5 ?
    C17 C18 H183 . . 109.5 ?
    H181 C18 H183 . . 109.5 ?
    H182 C18 H183 . . 109.5 ?
loop_
    _geom_torsion_atom_site_label_1
    _geom_torsion_atom_site_label_2
    _geom_torsion_atom_site_label_3
    _geom_torsion_atom_site_label_4
    _geom_torsion_site_symmetry_1
    _geom_torsion_site_symmetry_2
    _geom_torsion_site_symmetry_3
    _geom_torsion_site_symmetry_4
    _geom_torsion
    _geom_torsion_publ_flag
    C6 C1 C2 C3 . . . . -0.1(2) ?
    C7 C1 C2 C3 . . . . 178.82(14) ?
    C1 C2 C3 C4 . . . . -0.2(2) ?
    C2 C3 C4 N . . . . -178.97(15) ?
    C2 C3 C4 C5 . . . . 0.3(2) ?
    N C4 C5 C6 . . . . 179.17(15) ?
    C3 C4 C5 C6 . . . . -0.1(3) ?
    C4 C5 C6 C1 . . . . -0.2(3) ?
    C2 C1 C6 C5 . . . . 0.3(2) ?
    C7 C1 C6 C5 . . . . -178.65(15) ?
    C2 C1 C7 O2 . . . . -171.14(16) ?
    C6 C1 C7 O2 . . . . 7.8(3) ?
    C2 C1 C7 O1 . . . . 7.5(2) ?
    C6 C1 C7 O1 . . . . -173.56(14) ?
    O2 C7 O1 C8 . . . . 4.8(2) ?
    C1 C7 O1 C8 . . . . -174.01(13) ?
    C7 O1 C8 C17 . . . . 89.9(2) ?
    C7 O1 C8 C9 . . . . -92.86(17) ?
    C17 C8 C9 O3 . . . . -175.24(17) ?
    O1 C8 C9 O3 . . . . 7.7(2) ?
    C17 C8 C9 C10 . . . . 5.5(3) ?
    O1 C8 C9 C10 . . . . -171.56(14) ?
    O3 C9 C10 C15 . . . . 178.30(17) ?
    C8 C9 C10 C15 . . . . -2.5(2) ?
    O3 C9 C10 C11 . . . . -1.9(3) ?
    C8 C9 C10 C11 . . . . 177.37(17) ?
    C15 C10 C11 C12 . . . . 1.4(3) ?
    C9 C10 C11 C12 . . . . -178.40(17) ?
    C10 C11 C12 C13 . . . . -1.5(3) ?
    C11 C12 C13 C14 . . . . 0.3(3) ?
    C12 C13 C14 C15 . . . . 0.8(3) ?
    C11 C10 C15 C14 . . . . -0.3(3) ?
    C9 C10 C15 C14 . . . . 179.56(16) ?
    C11 C10 C15 C16 . . . . 179.70(16) ?
    C9 C10 C15 C16 . . . . -0.5(3) ?
    C13 C14 C15 C10 . . . . -0.9(3) ?
    C13 C14 C15 C16 . . . . 179.15(17) ?
    C10 C15 C16 O4 . . . . -179.69(17) ?
    C14 C15 C16 O4 . . . . 0.3(3) ?
    C10 C15 C16 C17 . . . . 1.0(3) ?
    C14 C15 C16 C17 . . . . -179.01(16) ?
    O1 C8 C17 C16 . . . . 171.84(14) ?
    C9 C8 C17 C16 . . . . -5.1(3) ?
    O1 C8 C17 C18 . . . . -7.0(3) ?
    C9 C8 C17 C18 . . . . 176.11(16) ?
    O4 C16 C17 C8 . . . . -177.60(17) ?
    C15 C16 C17 C8 . . . . 1.7(2) ?
    O4 C16 C17 C18 . . . . 1.3(3) ?
    C15 C16 C17 C18 . . . . -179.42(16) ?
loop_
    _geom_hbond_atom_site_label_D
    _geom_hbond_atom_site_label_H
    _geom_hbond_atom_site_label_A
    _geom_hbond_site_symmetry_A
    _geom_hbond_distance_DH
    _geom_hbond_distance_HA
    _geom_hbond_distance_DA
    _geom_hbond_angle_DHA
    N H2N O3 2_776 0.95(3) 2.13(3) 2.960(2) 145.6(19)
    N H1N O4 1_666 0.89(2) 2.25(2) 3.045(2) 147.3(19)
