# Supplementary material for: 3-Methyl-1,4-dioxo-1,4-dihydro­naphthalen-2-yl 4-amino­benzoate
Source: Acta Crystallogr Sect E Struct Rep Online. 2008 Mar 14;64(Pt 4):o718. doi: 10.1107/S1600536808005308 (PMC2961024; doi:10.1107/S1600536808005308)
Supplement: Supplementary file 2 [file e-64-0o718-Isup2.hkl]

#
# h,k,l, Fc-squared, Fo-squared, sigma(Fo-squared) and status flag
#
data_I
_shelx_title '   aminaphtone PX_Ultra CuKa 03.07  170 K'
_shelx_refln_list_code          4
_shelx_F_calc_maximum       83.81
_exptl_crystal_F_000       320.00
_reflns_d_resolution_high  0.8088
 
loop_
 _symmetry_equiv_pos_as_xyz
 'x, y, z'
 '-x, -y, -z'
 
_cell_length_a     7.6217
_cell_length_b     9.6142
_cell_length_c    10.6456
_cell_angle_alpha 101.618
_cell_angle_beta  110.770
_cell_angle_gamma  89.019
 
_shelx_F_squared_multiplier     1.000
 
loop_
 _refln_index_h
 _refln_index_k
 _refln_index_l
 _refln_F_squared_calc
 _refln_F_squared_meas
 _refln_F_squared_sigma
 _refln_observed_status
   1   0   0      307.51      325.96      1.24 o
   2   0   0       27.33       24.62      0.63 o
   3   0   0       28.59       22.73      0.72 o
   4   0   0       82.55       80.90      1.52 o
   5   0   0        0.95        0.64      0.62 o
   6   0   0        7.23        6.17      0.96 o
   7   0   0       27.96       24.96      1.25 o
  -7   1   0       31.46       29.34      1.85 o
  -6   1   0        0.02        1.42      1.10 o
  -5   1   0       68.31       62.13      0.87 o
  -4   1   0       79.26      102.64      1.81 o
  -3   1   0      719.72      805.58      4.25 o
  -2   1   0     4721.52     4531.69     33.22 o
  -1   1   0      185.21      188.05      0.77 o
   0   1   0      506.64      485.01      5.11 o
   1   1   0        0.60        0.53      0.16 o
   2   1   0      728.54      616.73      2.50 o
   3   1   0      425.44      363.92      2.44 o
   4   1   0      173.39      188.45      1.61 o
   5   1   0       15.50       14.99      0.65 o
   6   1   0      492.81      517.34      2.11 o
   7   1   0       10.61        9.14      1.14 o
  -7   2   0        7.53        8.47      2.03 o
  -6   2   0       58.06       48.07      1.41 o
  -5   2   0       18.30       18.67      1.14 o
  -4   2   0      390.76      487.94      4.14 o
  -3   2   0        1.33        0.91      0.75 o
  -2   2   0     1061.06     1062.50      4.36 o
  -1   2   0      747.59      751.50      8.98 o
   0   2   0      191.01      182.38      2.34 o
   1   2   0      115.38      130.00      1.07 o
   4   2   0      813.65      864.92      3.24 o
   5   2   0      129.03      128.05      1.42 o
   6   2   0      226.30      232.44      1.76 o
   7   2   0        1.09        0.76      1.21 o
   8   2   0        0.11       -0.05      2.40 o
  -6   3   0        4.67        2.46      1.81 o
  -5   3   0       36.13       30.52      1.58 o
  -4   3   0        1.59       -0.09      1.75 o
  -3   3   0      261.66      284.93      2.98 o
  -2   3   0       27.73       32.86      0.90 o
  -1   3   0      150.42      145.21      1.53 o
   0   3   0       27.29       27.97      0.41 o
   3   3   0      173.55      215.47      1.75 o
   4   3   0       39.88       48.85      0.74 o
   5   3   0      245.54      255.35      3.38 o
   6   3   0        0.33        0.79      0.74 o
   7   3   0        7.14        5.25      0.80 o
   8   3   0        0.92        0.69      0.79 o
  -5   4   0       70.17       69.93      3.24 o
  -4   4   0       70.94       69.43      2.05 o
  -3   4   0       26.91       26.82      1.07 o
  -2   4   0        0.03       -0.16      0.82 o
  -1   4   0       23.98       17.05      0.70 o
   0   4   0       36.51       37.66      0.85 o
   2   4   0     1085.27     1180.84      3.77 o
   3   4   0       15.98       17.71      0.98 o
   4   4   0       53.08       53.49      1.62 o
   5   4   0       15.36       14.19      0.99 o
   6   4   0        2.05        2.89      0.70 o
   7   4   0       57.55       59.79      1.13 o
  -4   5   0       63.96       68.66      4.13 o
  -3   5   0       73.85       73.73      1.38 o
  -2   5   0       23.72       25.54      0.81 o
  -1   5   0      791.30      816.65      4.66 o
   0   5   0       89.66       97.90      1.51 o
   1   5   0       12.27        9.90      0.72 o
   2   5   0      120.06      111.61      5.11 o
   3   5   0       11.38       13.44      1.00 o
   4   5   0        0.28       -0.24      0.67 o
   5   5   0        5.87        4.82      1.12 o
   6   5   0        0.17        0.97      0.56 o
   7   5   0        4.27        2.10      0.77 o
  -4   6   0      357.48      434.19      7.86 o
  -3   6   0       70.82       75.14      1.23 o
  -2   6   0       14.41       12.27      0.59 o
  -1   6   0       69.00       62.26      0.65 o
   0   6   0        5.30        5.65      0.81 o
   1   6   0        3.06        2.93      0.88 o
   2   6   0      196.71      189.09      3.26 o
   3   6   0        9.00        9.89      0.96 o
   4   6   0        2.94        2.92      1.24 o
   5   6   0      116.97      105.65      1.20 o
   6   6   0        4.37        5.77      0.70 o
   7   6   0       12.60       12.63      1.04 o
  -6   7   0        0.02        0.43      1.36 o
  -4   7   0       56.87       62.38      1.17 o
  -3   7   0        1.27        0.66      0.90 o
  -2   7   0        3.30        3.11      0.50 o
  -1   7   0        0.29        0.08      0.68 o
   0   7   0       45.51       46.22      0.68 o
   1   7   0       54.65       56.86      0.98 o
   2   7   0      133.54      130.92      6.48 o
   3   7   0       12.55       12.18      1.13 o
   4   7   0        0.67        0.70      0.93 o
   5   7   0       14.42       13.05      1.11 o
   6   7   0        1.58        2.22      0.74 o
  -5   8   0        5.60       -1.29      1.52 o
  -3   8   0       28.11       27.41      0.83 o
  -2   8   0       12.69       11.90      0.72 o
  -1   8   0       12.84       10.67      0.71 o
   0   8   0      133.83      143.69      4.04 o
   1   8   0      438.46      442.21      8.20 o
   2   8   0        0.01        0.03      0.38 o
   3   8   0        6.75        6.09      1.17 o
   4   8   0       19.97       18.52      1.00 o
   5   8   0        4.23        3.79      1.38 o
   6   8   0        0.00        0.23    184.49 o
  -5   9   0        2.75        3.17      2.81 o
  -4   9   0        0.00       -0.74      2.97 o
  -3   9   0        1.02        0.16      0.48 o
  -2   9   0      107.00      115.55      2.08 o
  -1   9   0       17.95       20.28      0.74 o
   0   9   0      127.55      134.02      4.70 o
   1   9   0      108.99      122.06      1.31 o
   2   9   0       21.05       21.65      1.28 o
   3   9   0        0.00        0.65      1.14 o
   4   9   0        0.88        0.31      1.93 o
   5   9   0        6.14        6.31      0.89 o
  -4  10   0       14.46       13.20      2.26 o
  -3  10   0       32.94       35.71      3.43 o
  -2  10   0      252.19      261.10      4.88 o
  -1  10   0        2.95        1.76      0.80 o
   0  10   0        2.26        1.64      0.82 o
   1  10   0       29.90       31.06      1.02 o
   2  10   0        7.46       11.16      1.11 o
  -2  11   0       62.14       68.68      4.36 o
  -1  11   0        1.61        1.87      0.52 o
   0  11   0        0.00       -0.12      0.19 o
   1  11   0        8.30        8.22      0.60 o
   2  11   0        2.79        4.26      0.79 o
  -2 -11   1       20.56       21.66      0.85 o
  -1 -11   1        0.11        0.09      0.59 o
   0 -11   1        2.13        1.91      0.58 o
   1 -11   1        1.30        1.53      0.52 o
   2 -11   1        0.03        0.72      2.13 o
  -4 -10   1       21.16       29.11      0.85 o
  -2 -10   1        0.94       -0.13      0.76 o
  -1 -10   1        2.27        1.43      0.59 o
   0 -10   1       36.49       39.07      0.59 o
   1 -10   1       10.90       10.38      0.56 o
   2 -10   1      114.85      121.37      1.26 o
   3 -10   1        9.18       10.86      2.43 o
   4 -10   1        5.51        6.01      1.92 o
  -5  -9   1        4.25        5.28      0.90 o
  -4  -9   1        0.04        0.27      1.84 o
  -3  -9   1       12.15       12.58      1.38 o
  -2  -9   1        5.10        6.42      1.29 o
  -1  -9   1      155.03      159.76      1.80 o
   0  -9   1      866.27      925.28     14.77 o
   1  -9   1       64.12       69.78      1.61 o
   2  -9   1       92.98      102.33      2.11 o
   3  -9   1        0.25       -0.49      0.99 o
   4  -9   1        8.48        4.34      2.69 o
   5  -9   1        0.23        2.38      3.45 o
  -6  -8   1        0.00       -0.18      0.45 o
  -5  -8   1       11.87        9.98      1.48 o
  -4  -8   1       16.86       11.18      1.51 o
  -3  -8   1        1.80        2.37      1.43 o
  -2  -8   1       40.96       40.47      0.93 o
  -1  -8   1      270.01      268.21      4.03 o
   0  -8   1      468.49      463.50      8.95 o
   1  -8   1        1.81        1.27      0.48 o
   2  -8   1        8.48        7.52      0.67 o
   3  -8   1        8.87        8.62      1.07 o
   4  -8   1       13.65        7.00      3.49 o
   5  -8   1       75.93       68.16      3.35 o
  -7  -7   1        0.31       -0.44      0.52 o
  -6  -7   1        3.66        4.27      0.77 o
  -5  -7   1        9.03        7.53      1.24 o
  -4  -7   1       22.70       19.75      1.10 o
  -3  -7   1        2.13        0.56      1.46 o
  -2  -7   1       92.12       88.65      1.53 o
  -1  -7   1       26.50       24.47      0.99 o
   0  -7   1       20.36       17.10      0.78 o
   1  -7   1        0.15        0.47      0.56 o
   2  -7   1       20.11       20.49      0.63 o
   3  -7   1      162.48      172.10      2.26 o
   5  -7   1      182.22      183.51      3.67 o
  -7  -6   1        8.96        9.62      0.86 o
  -6  -6   1        0.32        0.65      0.53 o
  -5  -6   1       19.34       15.43      1.07 o
  -4  -6   1       25.17       25.18      1.67 o
  -3  -6   1       10.73       10.31      1.01 o
  -2  -6   1       32.29       31.22      0.76 o
  -1  -6   1       42.79       41.71      1.20 o
   0  -6   1       64.69       65.48      0.72 o
   1  -6   1      191.58      202.55      1.95 o
   2  -6   1        0.79        0.80      0.63 o
   3  -6   1      156.25      174.16      2.91 o
  -7  -5   1        2.95        3.04      0.84 o
  -6  -5   1        2.59        2.88      0.70 o
  -5  -5   1       26.14       21.39      0.94 o
  -4  -5   1        2.13        0.57      0.74 o
  -3  -5   1      131.16      143.05      0.97 o
  -2  -5   1        1.58        2.65      0.87 o
  -1  -5   1        5.04        2.84      0.74 o
   0  -5   1        6.54        6.30      0.53 o
   1  -5   1     1206.02     1258.47      6.05 o
   2  -5   1      175.34      186.22      1.56 o
   3  -5   1        0.30        0.86      0.45 o
   4  -5   1        9.20       12.81      2.73 o
  -8  -4   1        0.50        1.04      1.10 o
  -7  -4   1       46.98       45.94      0.95 o
  -6  -4   1       26.25       22.57      0.70 o
  -5  -4   1        1.70        0.75      1.21 o
  -4  -4   1       29.32       27.94      0.89 o
  -3  -4   1        2.93        2.50      0.73 o
  -2  -4   1      238.34      258.21      2.20 o
  -1  -4   1      270.17      277.63      1.86 o
   0  -4   1        6.79        7.79      0.28 o
   1  -4   1       48.12       45.86      0.92 o
   2  -4   1      231.19      237.51      1.39 o
   3  -4   1       16.46       23.02      1.31 o
   4  -4   1       15.59       18.23      2.36 o
   5  -4   1        0.78        1.04      3.36 o
   6  -4   1       26.02       28.29      2.07 o
  -8  -3   1        2.19        4.63      1.70 o
  -7  -3   1       13.19       13.74      0.89 o
  -6  -3   1        2.16        1.61      0.71 o
  -5  -3   1      280.59      285.06      1.86 o
  -4  -3   1       39.70       45.46      1.60 o
  -3  -3   1     1052.09     1171.79      3.66 o
  -2  -3   1       33.14       34.30      0.78 o
  -1  -3   1      723.80      683.36      2.64 o
   0  -3   1     1016.71      950.22     10.67 o
   1  -3   1       31.14       31.86      0.35 o
   2  -3   1      119.42      114.56      1.65 o
   3  -3   1       42.95       50.07      1.34 o
   4  -3   1       38.40       37.88      1.27 o
   5  -3   1       65.95       72.22      3.80 o
   6  -3   1       19.56       18.00      1.88 o
  -8  -2   1        0.06        0.19      0.68 o
  -7  -2   1       20.80       17.91      0.93 o
  -6  -2   1        0.14       -0.10      0.17 o
  -5  -2   1      319.67      338.12      2.06 o
  -2  -2   1      656.64      629.73      2.85 o
  -1  -2   1        8.14        5.41      0.30 o
   0  -2   1       14.22       16.60      0.40 o
   1  -2   1     1382.27     1245.98     10.29 o
   2  -2   1      910.80      906.76      4.08 o
   3  -2   1       12.11       50.46      1.23 o
   4  -2   1      130.87      140.67      3.02 o
   5  -2   1        1.12        1.20      1.15 o
   6  -2   1        5.29        5.20      1.18 o
   7  -2   1        5.43        3.90      2.02 o
  -8  -1   1        0.37        0.17      2.79 o
  -7  -1   1       35.64       35.49      1.07 o
  -6  -1   1       15.61       15.74      0.89 o
  -5  -1   1      519.66      534.62      4.56 o
  -3  -1   1        2.01        1.96      0.65 o
  -2  -1   1      197.37      205.00      1.48 o
  -1  -1   1       29.79       26.82      0.46 o
   0  -1   1     2748.80     2753.39     25.40 o
   1  -1   1     3684.96     3364.84     44.30 o
   2  -1   1       51.34       45.79      0.88 o
   3  -1   1       40.37       41.34      1.05 o
   4  -1   1        2.06        3.13      1.07 o
   5  -1   1       72.88       76.12      1.01 o
   6  -1   1        0.22       -0.05      0.26 o
   7  -1   1       30.26       29.51      1.69 o
  -8   0   1        2.79        2.36      1.88 o
  -7   0   1        1.17        0.58      1.25 o
  -6   0   1      134.27      122.01      1.07 o
  -5   0   1       47.87       43.99      1.07 o
  -4   0   1        6.20        7.40      1.08 o
  -3   0   1      241.05      252.58      2.23 o
  -2   0   1     2569.31     2635.14    182.66 o
  -1   0   1      304.38      268.93      5.50 o
   0   0   1      351.47      310.95      1.27 o
   1   0   1       15.34       16.64      0.77 o
   2   0   1       14.96       14.32      0.53 o
   3   0   1       64.09       62.12      1.09 o
   4   0   1      139.42      138.82      0.81 o
   5   0   1        0.54        0.29      0.47 o
   6   0   1       16.92       16.19      1.12 o
   7   0   1        3.71        4.16      1.36 o
  -7   1   1        1.48        0.59      1.09 o
  -6   1   1        1.62        1.80      0.95 o
  -5   1   1       81.28       81.40      0.98 o
  -4   1   1       32.29       28.24      1.17 o
  -3   1   1      517.50      614.00      3.70 o
  -1   1   1     1026.55      909.98      2.61 o
   0   1   1     1165.69     1071.83     11.81 o
   1   1   1     1336.69     1337.59      2.16 o
   2   1   1       77.81       65.67      0.79 o
   3   1   1      120.71       88.37      1.17 o
   4   1   1       59.00       66.39      0.72 o
   5   1   1       34.20       33.51      0.64 o
   6   1   1      243.90      255.05      1.71 o
   7   1   1        0.04        1.08      3.64 o
   8   1   1        0.26        2.78      6.17 o
  -7   2   1       21.95       14.98      2.12 o
  -6   2   1        7.25        5.91      1.34 o
  -5   2   1       41.37       45.05      1.12 o
  -4   2   1     1018.78     1199.45      6.37 o
  -3   2   1      691.63      727.72      4.34 o
  -2   2   1     6487.73     6176.79     51.33 o
  -1   2   1      212.65      209.16      0.90 o
   0   2   1      101.16       99.52      3.44 o
   1   2   1       19.45       20.32      0.41 o
   3   2   1      581.05      624.42      2.94 o
   4   2   1       11.54       15.60      0.82 o
   5   2   1        0.48        0.11      0.42 o
   6   2   1       45.19       45.62      0.77 o
   7   2   1        3.76        2.76      1.12 o
   8   2   1        0.19        0.32      3.10 o
  -5   3   1        0.11        0.04      0.18 o
  -4   3   1      262.35      261.42      3.22 o
  -3   3   1       95.95       88.33      1.69 o
  -2   3   1      335.37      340.45      2.74 o
  -1   3   1      762.77      737.50      3.27 o
   0   3   1      152.74      149.88      3.76 o
   2   3   1     3189.94     3226.78      6.15 o
   3   3   1       41.57       45.26      1.05 o
   4   3   1       39.93       45.82      0.80 o
   5   3   1        0.16        0.30      1.08 o
   6   3   1       27.63       27.84      0.78 o
   7   3   1       31.45       31.53      1.52 o
  -5   4   1       70.65       77.96      3.00 o
  -4   4   1        3.55        2.95      0.79 o
  -3   4   1      174.83      181.23      2.54 o
  -2   4   1       65.22       65.24      1.36 o
  -1   4   1      338.14      353.40      2.60 o
   0   4   1      899.47      942.50      2.15 o
   1   4   1      567.30      627.16      2.57 o
   2   4   1       13.31       14.90      0.96 o
   3   4   1       35.72       32.20      0.80 o
   4   4   1       98.08      103.83      1.07 o
   5   4   1       45.90       40.49      0.97 o
   6   4   1        7.33        7.74      0.73 o
   7   4   1        0.25        0.22      0.64 o
  -4   5   1       58.84       72.59      5.43 o
  -3   5   1       71.09       66.02      0.99 o
  -2   5   1      539.69      577.93      1.94 o
  -1   5   1        5.04        4.61      0.88 o
   0   5   1       24.11       32.20      0.91 o
   1   5   1       60.47       62.13      0.89 o
   2   5   1      180.13      189.23      2.68 o
   3   5   1       80.95       72.06      1.15 o
   4   5   1        0.23        1.00      1.16 o
   5   5   1       16.47       14.81      0.98 o
   6   5   1        7.85        6.98      0.62 o
   7   5   1        9.26        7.69      0.82 o
  -4   6   1       43.52       52.33      4.67 o
  -3   6   1       27.89       26.03      1.73 o
  -2   6   1      173.92      183.12      1.53 o
  -1   6   1      172.55      168.57      1.06 o
   0   6   1      238.56      237.36     17.91 o
   1   6   1        3.14        1.56      0.89 o
   2   6   1       81.52       77.63      0.95 o
   3   6   1       25.21       18.22      0.99 o
   4   6   1       55.09       45.53      1.16 o
   5   6   1       34.77       30.42      1.00 o
   6   6   1        2.09        1.66      0.51 o
  -4   7   1        0.83        0.73      0.97 o
  -3   7   1       36.46       36.05      0.90 o
  -2   7   1        0.13        0.06      0.57 o
  -1   7   1        8.19        7.07      0.69 o
   0   7   1       52.43       48.70      0.76 o
   1   7   1      117.21      108.81      3.05 o
   2   7   1      118.67      115.30      2.52 o
   3   7   1       33.80       24.31      1.31 o
   4   7   1        7.64        5.02      1.04 o
   5   7   1        1.02        1.42      1.03 o
   6   7   1        0.05        0.49      0.73 o
  -6   8   1        2.81        0.43      4.70 o
  -4   8   1        3.91        4.97      0.89 o
  -3   8   1        2.89        2.24      0.90 o
  -2   8   1        9.91        8.05      1.18 o
  -1   8   1        7.65        7.17      1.25 o
   0   8   1      208.70      200.40      5.54 o
   1   8   1       23.24       23.08      0.86 o
   2   8   1        7.02        4.40      1.05 o
   3   8   1        2.33        2.14      1.08 o
   4   8   1        8.87        6.85      0.73 o
  -5   9   1        0.73       -1.22      1.96 o
  -4   9   1        2.65        0.67      6.50 o
  -3   9   1        5.75        6.05      2.34 o
  -2   9   1      182.20      183.93      2.49 o
  -1   9   1        4.62        3.53      0.62 o
   0   9   1       29.68       29.04      1.32 o
   1   9   1        0.57        0.78      0.80 o
   2   9   1        0.00        0.01      0.21 o
   3   9   1       17.79       16.59      1.16 o
  -4  10   1       39.36       36.56      2.53 o
  -3  10   1        5.76        5.91      0.65 o
  -2  10   1      120.93      122.00      7.07 o
  -1  10   1        0.10       -0.23      0.53 o
   0  10   1        1.97        1.83      0.56 o
   1  10   1       10.97       12.55      1.02 o
   2  10   1        4.94        3.05      1.05 o
  -2  11   1        0.00        0.42      0.84 o
  -1  11   1       15.62       18.32      0.65 o
   0  11   1       24.83       28.56      0.71 o
   1  11   1        0.26        0.38      0.86 o
  -3 -11   2        2.22        2.90      0.84 o
  -2 -11   2       12.84       12.74      0.86 o
  -1 -11   2        2.64        2.22      0.46 o
   0 -11   2        9.00        9.04      0.99 o
   1 -11   2        0.54        0.01      0.45 o
   2 -11   2        0.10        1.06      1.28 o
  -4 -10   2       11.15       13.43      0.91 o
  -3 -10   2        7.27        6.65      0.92 o
  -2 -10   2       23.08       24.37      1.14 o
  -1 -10   2        6.04        5.46      0.59 o
   0 -10   2      100.08       94.06      2.55 o
   1 -10   2       16.78       16.61      0.93 o
   2 -10   2       12.50       14.96      0.60 o
   3 -10   2        9.08        9.95      1.98 o
  -5  -9   2        4.41        5.69      0.66 o
  -4  -9   2        0.03        0.63      1.83 o
  -2  -9   2       25.74       25.26      1.30 o
  -1  -9   2       13.05       13.24      0.82 o
   0  -9   2       61.91       65.97      1.24 o
   1  -9   2        5.32        5.38      0.58 o
   2  -9   2        5.04        4.38      0.60 o
   3  -9   2        2.13        2.53      1.44 o
   4  -9   2        6.85        6.07      2.61 o
  -6  -8   2        2.91        3.52      0.90 o
  -5  -8   2        3.72        5.63      1.16 o
  -4  -8   2       91.77       88.73      1.58 o
  -3  -8   2        5.51        4.30      0.82 o
  -2  -8   2      979.15     1021.28      3.47 o
  -1  -8   2        7.33        7.05      1.07 o
   0  -8   2       78.22       82.03      0.90 o
   1  -8   2       21.11       19.92      0.87 o
   2  -8   2        0.62        0.48      0.70 o
   3  -8   2        0.01       -0.12      1.19 o
   4  -8   2        3.01        1.14      3.50 o
  -7  -7   2        0.33       -0.03      0.17 o
  -6  -7   2        2.55        3.01      0.81 o
  -5  -7   2       12.64       15.79      1.27 o
  -4  -7   2       75.36       69.40      1.49 o
  -3  -7   2       30.68       29.58      0.81 o
  -2  -7   2      934.09      931.73      9.38 o
  -1  -7   2        8.94       10.16      0.79 o
   0  -7   2       19.19       18.84      0.76 o
   1  -7   2        0.22       -0.22      0.68 o
   2  -7   2       66.39       64.13      0.87 o
   3  -7   2        1.81        1.36      0.67 o
   4  -7   2      159.11      166.46      3.69 o
  -7  -6   2       13.22       12.71      0.88 o
  -6  -6   2        0.01       -0.02      0.29 o
  -5  -6   2       18.66       17.01      1.62 o
  -4  -6   2      329.81      326.87      2.28 o
  -3  -6   2       19.12       15.86      0.73 o
  -2  -6   2      122.11      121.74      1.94 o
  -1  -6   2       89.14       98.51      1.90 o
   0  -6   2       92.97       92.57      1.27 o
   1  -6   2      281.40      287.99      2.73 o
   2  -6   2      849.20      921.07      3.77 o
   3  -6   2        1.31        0.82      0.52 o
  -8  -5   2        3.93        6.87      1.37 o
  -7  -5   2       31.48       33.66      0.85 o
  -6  -5   2        4.84        3.94      0.78 o
  -5  -5   2        5.54        6.08      0.96 o
  -4  -5   2        7.66        7.77      0.78 o
  -3  -5   2        3.34        2.02      0.51 o
  -2  -5   2      527.98      574.53      2.67 o
  -1  -5   2        2.22        0.80      0.68 o
   0  -5   2      130.11      135.52      1.03 o
   1  -5   2       88.01      100.03      0.99 o
   2  -5   2      744.81      830.62     12.95 o
   3  -5   2        0.28        0.22      0.92 o
   4  -5   2       12.11        7.59      3.37 o
  -8  -4   2        5.98        7.93      1.37 o
  -7  -4   2        0.67        0.00      0.32 o
  -6  -4   2       31.28       30.52      0.76 o
  -5  -4   2       22.25       20.25      0.91 o
  -4  -4   2       26.72       25.86      1.15 o
  -3  -4   2       17.95       23.29      0.62 o
  -2  -4   2      689.06      726.70      3.63 o
  -1  -4   2       83.54       68.11      1.02 o
   0  -4   2      579.62      602.04      6.26 o
   1  -4   2      118.17      116.71      0.93 o
   2  -4   2      107.01       91.22      1.08 o
   3  -4   2      275.25      302.56      2.69 o
   4  -4   2      157.20      179.27      5.32 o
   5  -4   2       15.73       19.54      2.01 o
   6  -4   2        6.45        5.29      2.28 o
  -8  -3   2        1.37        1.06      1.32 o
  -7  -3   2        1.74        1.22      1.51 o
  -6  -3   2      219.76      223.05      1.35 o
  -5  -3   2       16.44       18.37      1.42 o
  -4  -3   2        0.01        0.48      1.75 o
  -3  -3   2      943.56      942.80      3.25 o
  -2  -3   2      347.68      320.79      2.24 o
  -1  -3   2      390.51      366.64      2.18 o
   0  -3   2      241.95      216.34      1.19 o
   1  -3   2       75.11       74.06      0.58 o
   2  -3   2        3.48        2.81      0.68 o
   3  -3   2       41.35       46.50      1.33 o
   4  -3   2        8.59       12.94      1.32 o
   5  -3   2      127.08      136.40      2.22 o
   6  -3   2        4.52        3.91      1.35 o
  -8  -2   2        7.25       10.32      1.53 o
  -7  -2   2       32.91       32.38      0.93 o
  -6  -2   2      287.60      296.36      1.38 o
  -5  -2   2      128.69      146.35      3.99 o
  -4  -2   2       16.15       11.40      0.83 o
  -3  -2   2      216.73      205.78      1.95 o
  -2  -2   2       65.59       58.78      0.91 o
  -1  -2   2      130.03      123.48      1.22 o
   0  -2   2     6982.09     7004.66    178.34 o
   1  -2   2      198.81      181.29      1.12 o
   2  -2   2       11.54       11.82      0.62 o
   3  -2   2      810.46      917.49      5.12 o
   4  -2   2       18.28       22.95      1.00 o
   5  -2   2       22.98       19.54      1.11 o
   6  -2   2       22.09       21.90      1.10 o
   7  -2   2       29.15       30.62      1.19 o
  -8  -1   2        8.24        6.11      1.59 o
  -7  -1   2      142.09      152.73      2.83 o
  -6  -1   2       56.95       56.59      0.85 o
  -5  -1   2       73.87       74.33      0.97 o
  -4  -1   2       51.81       38.60      0.86 o
  -3  -1   2      483.01      495.34      2.78 o
  -2  -1   2      458.64      433.29      2.20 o
  -1  -1   2      754.65      737.43      2.73 o
   0  -1   2      862.38      810.78      4.15 o
   1  -1   2     1164.80     1098.83      4.63 o
   2  -1   2        0.12        0.77      0.45 o
   3  -1   2       28.34       32.32      1.19 o
   4  -1   2      156.61      155.66      2.95 o
   5  -1   2        4.02        2.54      1.12 o
   6  -1   2       30.56       30.80      1.05 o
   7  -1   2        0.38        0.06      0.57 o
  -8   0   2       28.70       30.47      1.33 o
  -7   0   2       54.43       52.95      1.78 o
  -6   0   2       85.93       82.36      1.10 o
  -5   0   2        0.26        0.04      0.31 o
  -4   0   2       60.26       66.42      1.46 o
  -3   0   2       93.33      115.91      3.06 o
  -2   0   2      201.98      204.62      1.19 o
   0   0   2       16.49       12.08      0.30 o
   1   0   2     1050.10      941.66      5.91 o
   2   0   2        3.07        0.93      0.46 o
   3   0   2       92.62       81.47      1.21 o
   4   0   2        5.24        6.33      0.77 o
   5   0   2       10.13       11.20      0.97 o
   6   0   2        7.17        8.56      0.98 o
   7   0   2      201.94      223.31      2.40 o
   8   0   2        9.49       11.98      1.57 o
  -8   1   2       75.34       65.36      1.89 o
  -7   1   2      138.58      134.76      1.89 o
  -6   1   2      109.68      101.60      1.63 o
  -5   1   2        8.15        7.06      1.07 o
  -4   1   2        6.69        4.65      1.14 o
  -3   1   2      776.25      823.91      6.85 o
  -2   1   2     5719.46     5414.84    243.05 o
  -1   1   2       48.81       52.62      0.68 o
   0   1   2      291.20      271.62      4.24 o
   3   1   2       13.17       16.32      1.12 o
   4   1   2        0.06        0.41      0.78 o
   5   1   2      136.51      151.14      1.01 o
   6   1   2       16.93       16.32      0.85 o
   7   1   2       32.44       34.02      1.44 o
   8   1   2        1.16       -0.38      0.93 o
  -7   2   2       47.69       41.15      1.93 o
  -6   2   2        0.19        0.70      1.13 o
  -5   2   2       22.62       27.53      1.31 o
  -4   2   2     2712.83     2925.03      9.89 o
  -3   2   2      507.88      591.73      3.92 o
  -2   2   2      734.68      775.24      3.75 o
  -1   2   2      136.03      131.40      0.74 o
   0   2   2      510.15      468.63      2.50 o
   3   2   2      111.80      130.46      1.66 o
   4   2   2        0.01       -0.02      0.44 o
   5   2   2       68.55       66.23      0.84 o
   6   2   2        0.37        0.38      0.60 o
   7   2   2       10.46       10.85      1.12 o
  -6   3   2       46.36       43.35      2.19 o
  -5   3   2       13.15       10.43      1.65 o
  -4   3   2     1592.23     1735.34      8.05 o
  -3   3   2      232.70      232.74      2.65 o
  -2   3   2      101.23      103.38      1.57 o
  -1   3   2     3038.01     3014.01     21.17 o
   0   3   2      322.49      290.44      2.06 o
   2   3   2       91.73       95.25      1.30 o
   3   3   2       26.05       28.81      0.85 o
   4   3   2        0.48       -0.21      1.00 o
   5   3   2       44.58       42.90      0.84 o
   6   3   2       19.54       17.65      0.81 o
   7   3   2        2.84        2.98      1.09 o
  -5   4   2       45.59       45.73      2.87 o
  -4   4   2      229.67      272.82     16.10 o
  -3   4   2        7.75       14.31      8.42 o
  -2   4   2      137.40      150.97      2.02 o
  -1   4   2       23.12       25.35      0.73 o
   0   4   2      592.43      643.61      2.11 o
   1   4   2        8.70        5.05      1.12 o
   2   4   2       26.03       20.73      1.34 o
   3   4   2       39.87       43.99      0.79 o
   4   4   2       42.28       41.31      1.03 o
   5   4   2        5.44        5.61      1.00 o
   6   4   2        7.35        8.04      0.74 o
   7   4   2        5.22        4.89      0.92 o
  -4   5   2       43.34       44.14      2.25 o
  -3   5   2        8.52        5.25      0.69 o
  -2   5   2        3.60        3.34      0.60 o
  -1   5   2      519.25      569.67      3.88 o
   0   5   2      237.76      267.30      4.47 o
   1   5   2       37.82       30.72      0.80 o
   2   5   2        3.91        2.53      1.06 o
   3   5   2       18.20       17.22      0.96 o
   4   5   2        0.00        0.39      0.52 o
   5   5   2       79.79       74.24      1.02 o
   6   5   2        0.39        0.51      0.44 o
  -4   6   2        1.14        1.20      2.38 o
  -3   6   2       17.76       15.29      1.43 o
  -2   6   2      100.38      113.50      2.03 o
  -1   6   2       42.13       40.03      1.18 o
   0   6   2        2.02        1.40      5.39 o
   1   6   2      213.62      215.96      1.65 o
   2   6   2        0.12       -0.12      1.07 o
   3   6   2       34.04       25.14      0.89 o
   4   6   2      154.99      147.94      2.29 o
   5   6   2        3.22        2.02      0.95 o
   6   6   2        0.07        0.04      0.76 o
  -4   7   2        0.40        0.48      0.98 o
  -3   7   2        1.80        1.80      0.80 o
  -2   7   2       22.90       21.77      0.97 o
  -1   7   2      122.10      117.44      0.99 o
   0   7   2       95.55       92.21      1.46 o
   1   7   2      468.73      524.10      5.00 o
   2   7   2       14.96       13.61      1.07 o
   3   7   2       64.41       52.17      1.16 o
   4   7   2        0.02        0.18      1.77 o
   5   7   2        0.50       -0.04      0.50 o
  -4   8   2       24.87       26.95      0.88 o
  -3   8   2       12.42       11.70      0.61 o
  -2   8   2       23.61       21.49      1.79 o
  -1   8   2        0.02       -0.17      0.45 o
   0   8   2      161.19      166.00      1.91 o
   1   8   2       62.43       62.71      1.36 o
   2   8   2        0.03        0.15      2.33 o
   3   8   2        3.26        2.03      0.83 o
   4   8   2        0.80        0.42      0.43 o
   5   8   2        0.05        0.96      0.62 o
  -5   9   2       13.54        7.55      2.95 o
  -4   9   2        7.89        7.64      2.67 o
  -3   9   2       46.74       44.14      5.56 o
  -2   9   2        5.23        5.46      0.61 o
  -1   9   2        0.31        0.12      0.69 o
   0   9   2        7.08        7.48      0.72 o
   1   9   2        1.77        0.97      0.57 o
   2   9   2        0.13        0.25      0.45 o
   3   9   2        4.92        4.87      0.72 o
  -4  10   2       50.87       40.86      2.63 o
  -3  10   2        3.42        3.74      0.74 o
  -2  10   2       29.39       29.88      1.20 o
  -1  10   2        0.43        0.13      0.59 o
   0  10   2        1.08        1.61      0.54 o
   1  10   2        0.27        1.25     45.35 o
   2  10   2        7.73       10.08      0.96 o
  -2  11   2        7.78        9.64      0.63 o
  -1  11   2        0.73        0.81      0.66 o
   0  11   2        3.90        4.13      0.67 o
  -3 -11   3        1.88        1.03      0.93 o
  -2 -11   3        0.04        0.36      1.35 o
  -1 -11   3        5.04        3.98      0.62 o
   0 -11   3       13.44       14.34      0.96 o
   1 -11   3        0.00        0.06      0.94 o
   2 -11   3       12.22       11.47      0.85 o
  -4 -10   3        0.89        0.73      1.17 o
  -3 -10   3        0.44        0.26      0.78 o
  -2 -10   3        0.36       -0.03      0.27 o
  -1 -10   3      199.17      220.75      2.48 o
   0 -10   3       21.45       22.94      0.54 o
   1 -10   3        0.34        0.49      0.49 o
   2 -10   3        3.25        4.28      0.98 o
   3 -10   3        2.58        3.37      1.73 o
  -5  -9   3        0.59        0.32      0.84 o
  -4  -9   3        0.42        0.37      0.84 o
  -3  -9   3       17.99       14.69      1.43 o
  -2  -9   3       36.87       33.89      0.70 o
  -1  -9   3      247.41      261.48      2.41 o
   0  -9   3        8.72        9.28      0.70 o
   1  -9   3       29.71       26.12      1.64 o
   2  -9   3        0.40        1.00      0.95 o
   3  -9   3        1.07        1.27      1.31 o
   4  -9   3        0.23       -0.75     63.49 o
  -6  -8   3        0.01       -0.45      0.46 o
  -5  -8   3       45.50       41.79      1.23 o
  -4  -8   3        2.54        2.73      1.17 o
  -3  -8   3        0.84        0.31      0.60 o
  -2  -8   3       13.05       13.38      0.82 o
  -1  -8   3       13.39       13.82      0.66 o
   0  -8   3       24.37       23.33      0.81 o
   1  -8   3        2.66        2.02      0.52 o
   2  -8   3        3.53        3.48      0.51 o
   3  -8   3        2.33        2.47      1.58 o
   4  -8   3       12.00       13.47      2.94 o
  -7  -7   3        0.38       -0.07      0.75 o
  -6  -7   3       19.20       17.79      0.87 o
  -5  -7   3       11.21        9.80      0.78 o
  -4  -7   3      168.20      180.11      1.62 o
  -3  -7   3       85.14       87.41      1.20 o
  -2  -7   3      324.24      333.17      2.79 o
  -1  -7   3       16.00       15.42      0.73 o
   0  -7   3        0.08        0.00      0.51 o
   1  -7   3       84.27       80.86      0.81 o
   2  -7   3        1.98        2.38      0.52 o
   3  -7   3        0.57        0.74      0.72 o
   4  -7   3      122.87      125.40      3.71 o
  -8  -6   3        4.46        4.84      1.16 o
  -7  -6   3        9.56       10.06      1.15 o
  -6  -6   3       22.90       19.41      0.79 o
  -5  -6   3        7.16        7.21      0.91 o
  -4  -6   3      884.99      915.23      3.32 o
  -3  -6   3      108.85      107.42      1.63 o
  -2  -6   3       22.80       23.53      0.69 o
  -1  -6   3      101.01       95.68      1.08 o
   0  -6   3       16.16       17.30      0.52 o
   1  -6   3      228.79      230.79      1.24 o
   2  -6   3       11.82       12.71      0.55 o
   3  -6   3        2.38        1.73      0.97 o
  -8  -5   3        0.16        0.53      0.81 o
  -7  -5   3        2.21        1.47      0.91 o
  -6  -5   3       62.64       62.46      1.22 o
  -5  -5   3       75.39       80.50      1.31 o
  -4  -5   3       60.91       55.05      0.88 o
  -3  -5   3      146.53      160.15      1.39 o
  -2  -5   3      224.45      231.03      1.16 o
  -1  -5   3       83.69       86.52      4.43 o
   0  -5   3     1220.24     1304.69      5.60 o
   1  -5   3       10.04       11.35      0.47 o
   2  -5   3        1.64        0.85      0.47 o
   3  -5   3       22.21       24.62      0.90 o
   4  -5   3        1.87        2.10      1.92 o
   5  -5   3        4.07        2.43      1.59 o
   6  -5   3        9.81        0.23      1.40 o
  -8  -4   3        0.00        0.99      2.31 o
  -7  -4   3       16.98       17.56      0.99 o
  -6  -4   3      113.47      108.36      1.40 o
  -5  -4   3      317.33      312.20      2.14 o
  -4  -4   3        5.12        4.21      0.66 o
  -3  -4   3       81.71       83.54      0.91 o
  -2  -4   3        1.22        0.96      0.51 o
   0  -4   3     1005.31     1077.28      8.24 o
   1  -4   3       75.65       86.54      1.69 o
   2  -4   3      119.89      114.74      1.00 o
   3  -4   3        1.37        1.74      1.10 o
   4  -4   3       82.49       92.72      3.21 o
   5  -4   3        9.27        8.87      2.02 o
   6  -4   3        2.72        2.26      1.45 o
  -8  -3   3        0.37        1.14      0.68 o
  -7  -3   3        7.97        7.87      0.96 o
  -6  -3   3      398.07      406.34      2.21 o
  -5  -3   3        3.95        3.98      0.60 o
  -4  -3   3       49.82       47.00      0.94 o
  -3  -3   3       26.43       28.00      0.60 o
  -2  -3   3      587.10      601.05      3.34 o
  -1  -3   3      504.62      489.37      2.98 o
   0  -3   3      381.77      406.79      1.75 o
   1  -3   3      277.56      286.04      1.81 o
   2  -3   3       28.01       28.99      1.00 o
   3  -3   3       54.36       59.68      1.55 o
   4  -3   3      225.70      278.54      4.23 o
   5  -3   3       32.62       40.41      1.12 o
   6  -3   3       24.06       25.40      1.26 o
  -9  -2   3        5.42        6.55      1.37 o
  -8  -2   3       10.48       12.38      1.38 o
  -7  -2   3        2.50        2.35      1.20 o
  -6  -2   3      178.04      179.20      1.30 o
  -5  -2   3        4.78        5.81      0.67 o
  -4  -2   3       19.11       16.37      0.59 o
  -3  -2   3       44.28       39.02      0.91 o
  -2  -2   3      447.64      438.64      2.68 o
  -1  -2   3       26.31       29.13      0.75 o
   0  -2   3     7024.20     6860.35     28.47 o
   1  -2   3      209.53      213.55      1.19 o
   2  -2   3        1.31        1.77      0.78 o
   3  -2   3       24.54       35.40      1.20 o
   4  -2   3       14.37       18.35      1.10 o
   5  -2   3       12.66       11.64      1.01 o
   6  -2   3        6.40        6.38      1.04 o
   7  -2   3       21.28       18.09      6.54 o
  -9  -1   3        1.12        0.40      0.81 o
  -8  -1   3        1.18        0.47      1.53 o
  -7  -1   3        0.04        0.54      2.09 o
  -6  -1   3        3.13        2.61      1.45 o
  -5  -1   3      129.43      115.65      2.79 o
  -4  -1   3      497.55      496.80      3.29 o
  -3  -1   3      316.05      355.12      2.41 o
  -2  -1   3        1.87        2.68      0.45 o
  -1  -1   3       11.34       12.78      0.36 o
   0  -1   3     5032.57     4717.91     23.86 o
   1  -1   3      119.86      106.21      1.18 o
   2  -1   3        3.89        1.59      0.61 o
   3  -1   3      135.22      155.46      4.00 o
   4  -1   3       36.62       37.90      1.19 o
   5  -1   3       17.30       17.10      0.96 o
   6  -1   3       73.04       81.65      1.15 o
   7  -1   3       88.99       99.93      1.09 o
  -8   0   3       63.33       69.05      2.14 o
  -7   0   3       70.78       67.98      1.64 o
  -6   0   3        1.28        2.95      1.23 o
  -5   0   3       12.35        8.09      0.80 o
  -4   0   3      375.98      443.38      4.19 o
  -3   0   3       15.33       15.83      0.79 o
  -2   0   3      570.91      556.18      2.63 o
  -1   0   3     2564.74     2503.99     50.80 o
   0   0   3        1.53        1.21      0.31 o
   1   0   3      108.10       94.65      0.69 o
   2   0   3        0.00        0.02      0.80 o
   3   0   3       52.50       54.56      0.86 o
   4   0   3      199.15      190.81      1.89 o
   5   0   3        6.84        7.26      0.97 o
   6   0   3      355.27      407.09      2.12 o
   7   0   3      136.89      154.24      1.83 o
  -9   1   3       36.01       35.10      1.87 o
  -8   1   3        6.17        3.78      1.70 o
  -7   1   3        8.39        6.20      1.97 o
  -6   1   3        0.23        1.94      1.79 o
  -5   1   3       16.63       21.72      1.21 o
  -4   1   3      373.09      482.61      3.98 o
  -3   1   3       16.29       16.68      0.42 o
  -2   1   3      122.30      122.11      1.41 o
  -1   1   3      469.44      450.31      6.53 o
   0   1   3       37.97       34.26      0.71 o
   2   1   3      738.81      790.27      3.34 o
   3   1   3        0.73        0.02      0.35 o
   4   1   3        7.08        5.27      0.92 o
   5   1   3      600.93      652.96      2.93 o
   6   1   3        5.04        3.62      0.91 o
   7   1   3       35.08       38.23      2.66 o
  -9   2   3       19.27       18.42      1.71 o
  -6   2   3       34.13       38.02      1.69 o
  -5   2   3      192.72      194.30      6.58 o
  -4   2   3     1266.50     1417.70      6.96 o
  -3   2   3      284.30      302.96      2.79 o
  -2   2   3       55.23       49.47      2.53 o
  -1   2   3        7.92        9.96      0.25 o
   0   2   3      203.08      199.94      3.10 o
   2   2   3      546.56      583.49      3.11 o
   3   2   3       99.17       91.28      1.85 o
   4   2   3       63.37       62.16      0.80 o
   5   2   3       33.45       34.47      0.86 o
   6   2   3        1.36        1.95      1.16 o
   7   2   3        4.33        6.30      1.16 o
  -6   3   3      345.66      373.91      3.10 o
  -5   3   3       70.52       74.24      4.01 o
  -4   3   3      744.64      743.46     10.11 o
  -3   3   3      174.19      183.78      2.32 o
  -2   3   3      219.70      231.45      2.20 o
  -1   3   3      243.87      295.07      1.05 o
   0   3   3        0.96        2.00      0.71 o
   1   3   3       46.54       45.57      0.79 o
   2   3   3        0.20       -0.17      0.53 o
   3   3   3        5.69        5.93      0.88 o
   4   3   3        9.25        8.19      0.80 o
   5   3   3       20.54       21.18      0.78 o
   6   3   3        3.68        2.90      0.84 o
   7   3   3        3.83        4.74      0.73 o
  -5   4   3       71.94       70.24      3.14 o
  -4   4   3      484.24      480.20      5.69 o
  -3   4   3       83.16       78.51      1.38 o
  -2   4   3      305.71      310.64      2.76 o
  -1   4   3       25.32       39.35      0.68 o
   0   4   3       42.76       57.08      0.84 o
   1   4   3        7.07        8.02      0.77 o
   2   4   3        0.01       -0.22      1.11 o
   3   4   3        3.69        2.06      0.86 o
   4   4   3       15.41       13.03      0.87 o
   5   4   3       12.41       10.27      0.94 o
   6   4   3        9.97       10.70      0.82 o
  -4   5   3        2.74        3.27      0.67 o
  -3   5   3       49.47       38.16      0.72 o
  -2   5   3      372.79      402.58      1.67 o
  -1   5   3      137.65      134.32      1.91 o
   0   5   3       68.33       86.08      0.93 o
   1   5   3        6.69        6.51      0.84 o
   2   5   3      137.42      129.63      1.49 o
   3   5   3       91.84       90.88      1.36 o
   4   5   3        1.02        1.20      0.95 o
   5   5   3       20.54       17.61      0.78 o
   6   5   3        0.23       -0.01      0.39 o
  -4   6   3      161.09      171.69     10.14 o
  -3   6   3       37.07       34.25      1.87 o
  -2   6   3      230.48      255.90      3.99 o
  -1   6   3        1.96        2.60      0.86 o
   0   6   3       45.88       56.42      2.08 o
   1   6   3      320.61      318.68      3.15 o
   2   6   3        8.44        7.52      0.91 o
   3   6   3       45.11       37.21      0.98 o
   4   6   3        0.32       -0.01      0.17 o
   5   6   3        0.57        0.81      1.39 o
  -4   7   3        2.81        3.25      1.13 o
  -3   7   3       52.03       48.56      2.14 o
  -2   7   3       31.63       23.23      0.87 o
  -1   7   3       40.11       41.34      0.83 o
   0   7   3       44.34       42.22      3.54 o
   1   7   3      322.32      358.01      3.00 o
   2   7   3        5.13        4.42      1.10 o
   3   7   3       19.11       15.27      1.73 o
   4   7   3        1.17        0.84      1.67 o
   5   7   3        1.97        1.98      0.86 o
  -4   8   3       17.58       18.59      0.94 o
  -3   8   3       24.90       23.54      0.63 o
  -2   8   3       16.18       13.88      0.69 o
  -1   8   3        0.95        0.98      0.78 o
   0   8   3        2.70        1.52      0.79 o
   1   8   3       86.77       81.90      1.53 o
   2   8   3       39.01       34.04      1.00 o
   3   8   3        1.65        1.00      0.85 o
   4   8   3        4.03        3.71      0.60 o
  -5   9   3        1.10       -0.24      1.62 o
  -4   9   3       12.34       11.60      3.52 o
  -3   9   3        1.32       -0.11      0.80 o
  -2   9   3       28.54       28.62      1.64 o
  -1   9   3        6.82        7.60      0.63 o
   0   9   3        4.94        5.68      0.68 o
   1   9   3        0.02        0.04      0.30 o
   2   9   3        5.32        5.31      0.67 o
   3   9   3        0.64        0.34      0.99 o
  -3  10   3        0.05       -0.02      0.75 o
  -2  10   3        6.98        6.54      0.74 o
  -1  10   3        8.78        8.69      0.58 o
   0  10   3       35.96       45.10      1.56 o
   1  10   3        7.24        7.18      0.92 o
  -3 -11   4        3.94        3.19      0.96 o
  -2 -11   4        6.10        6.55      0.73 o
  -1 -11   4       15.90       13.59      0.57 o
   0 -11   4       45.45       44.30      0.75 o
   1 -11   4        2.06        1.49      0.72 o
  -4 -10   4       17.24       16.18      1.08 o
  -3 -10   4        3.91        3.49      0.82 o
  -2 -10   4       16.85       15.57      0.73 o
  -1 -10   4      112.56      119.40      1.32 o
   0 -10   4       14.46       14.72      0.79 o
   1 -10   4       18.98       18.48      0.68 o
   2 -10   4        0.46        1.03      0.91 o
  -5  -9   4        0.68        0.88      2.40 o
  -4  -9   4       24.21       21.69      0.83 o
  -3  -9   4        0.15        0.27      0.80 o
  -2  -9   4       19.76       20.77      0.70 o
  -1  -9   4       63.63       64.48      0.85 o
   0  -9   4        9.24        8.19      0.62 o
   1  -9   4       29.97       29.75      1.67 o
   2  -9   4        9.65        8.85      0.87 o
   3  -9   4        6.06        5.30      1.69 o
  -7  -8   4        2.22        1.96      1.06 o
  -6  -8   4        0.81        0.62      0.89 o
  -5  -8   4       46.43       44.23      0.87 o
  -4  -8   4        9.06        8.65      0.82 o
  -3  -8   4       18.63       18.03      0.67 o
  -2  -8   4        0.45        0.40      0.54 o
  -1  -8   4       33.09       32.58      0.94 o
   0  -8   4       26.55       26.58      0.94 o
   1  -8   4       43.82       39.88      1.48 o
   2  -8   4       51.27       53.90      0.91 o
   3  -8   4       15.52       19.46      2.42 o
  -7  -7   4        0.02        1.43      1.19 o
  -6  -7   4        9.09        9.06      0.90 o
  -5  -7   4       34.00       35.92      0.84 o
  -4  -7   4      223.45      242.49      1.84 o
  -3  -7   4      176.19      189.72      1.27 o
  -2  -7   4       47.71       49.08      0.70 o
  -1  -7   4       27.21       27.59      0.58 o
   0  -7   4       49.21       50.30      0.72 o
   1  -7   4       39.13       40.35      0.87 o
   2  -7   4        4.49        4.12      0.81 o
   3  -7   4        0.00        0.73      3.12 o
  -8  -6   4        1.85        1.28      1.20 o
  -7  -6   4       12.60       11.91      0.95 o
  -6  -6   4       30.70       32.16      0.83 o
  -5  -6   4       72.98       77.24      1.75 o
  -4  -6   4      316.10      320.40      2.85 o
  -3  -6   4        2.48        2.77      0.66 o
  -2  -6   4       18.43       20.96      0.59 o
  -1  -6   4        2.34        2.79      0.61 o
   0  -6   4       14.35       11.98      0.49 o
   1  -6   4      192.75      193.67      1.24 o
   2  -6   4        7.89        6.35      0.82 o
   3  -6   4       14.83       12.00      1.43 o
  -8  -5   4        2.28        2.40      0.85 o
  -7  -5   4       11.75       11.86      0.99 o
  -6  -5   4      397.03      399.35      3.82 o
  -5  -5   4      309.62      314.87      1.58 o
  -4  -5   4       18.58       18.48      0.65 o
  -3  -5   4      311.73      316.58      2.82 o
  -2  -5   4       12.74       12.07      0.62 o
  -1  -5   4        4.44        2.83      0.56 o
   0  -5   4        0.05        0.29      0.47 o
   1  -5   4        3.83        3.81      0.47 o
   2  -5   4        7.68        7.53      0.67 o
   3  -5   4        5.54        7.39      1.53 o
   4  -5   4        2.79        3.47      1.88 o
   5  -5   4        1.59        0.43      1.89 o
   6  -5   4       10.85        0.40      1.78 o
  -8  -4   4       33.98       31.52      1.06 o
  -7  -4   4        4.17        4.36      0.89 o
  -6  -4   4      266.37      268.94      1.82 o
  -5  -4   4       21.62       22.27      0.67 o
  -4  -4   4       58.75       57.45      0.76 o
  -3  -4   4        7.97        7.35      0.48 o
  -2  -4   4      168.91      208.49      3.03 o
  -1  -4   4      193.19      219.85      2.62 o
   0  -4   4       51.99       60.37      0.80 o
   1  -4   4       59.11       64.71      0.66 o
   2  -4   4       87.24       89.16      1.89 o
   3  -4   4        0.08        0.67      2.00 o
   4  -4   4       45.99       46.15      5.61 o
   5  -4   4        2.19        2.52      1.87 o
   6  -4   4        1.20        1.31      1.05 o
  -9  -3   4        3.83        4.77      1.30 o
  -8  -3   4       12.40       11.17      1.21 o
  -7  -3   4       73.32       67.79      0.93 o
  -6  -3   4        3.51        2.84      0.76 o
  -5  -3   4        5.16        4.27      0.70 o
  -4  -3   4       64.79       62.31      0.69 o
  -3  -3   4      389.63      407.97      3.67 o
  -1  -3   4       86.11       76.32      1.39 o
   0  -3   4       12.27       12.64      0.41 o
   1  -3   4     1212.09     1293.48      3.92 o
   2  -3   4        3.97        3.96      0.89 o
   3  -3   4      111.64      125.57      1.60 o
   4  -3   4       27.18       29.68      1.37 o
   5  -3   4        0.37        0.54      1.08 o
   6  -3   4        4.20        2.92      1.29 o
  -9  -2   4        0.19        0.95      1.41 o
  -8  -2   4        7.11        8.22      1.17 o
  -7  -2   4        0.22        0.02      1.27 o
  -6  -2   4        0.34       -0.53      0.57 o
  -5  -2   4       40.06       44.07      1.08 o
  -4  -2   4       44.03       45.26      0.72 o
  -3  -2   4      317.81      348.54      2.81 o
  -2  -2   4      135.73      127.54      1.68 o
  -1  -2   4      297.44      296.80      4.49 o
   0  -2   4      196.26      178.89      1.37 o
   1  -2   4        3.19        2.18      0.40 o
   2  -2   4      210.44      233.50      5.29 o
   3  -2   4       91.71      103.82      3.42 o
   4  -2   4        0.00        0.13      0.60 o
   5  -2   4        2.69        2.72      0.95 o
   6  -2   4       15.75       17.32      1.01 o
  -9  -1   4        0.14       -0.50      1.29 o
  -8  -1   4        0.66        0.17      0.42 o
  -7  -1   4        1.35        1.56      1.23 o
  -6  -1   4       15.54       17.52      1.53 o
  -5  -1   4       42.03       39.25      1.08 o
  -4  -1   4       72.12       59.28      0.75 o
  -3  -1   4      447.80      479.43      3.09 o
  -2  -1   4       24.46       24.86      0.79 o
  -1  -1   4     1271.70     1273.18     13.85 o
   0  -1   4      334.79      355.37      2.16 o
   1  -1   4      831.00      926.38      3.30 o
   2  -1   4      353.32      434.33      2.74 o
   3  -1   4       58.20       69.38      1.91 o
   4  -1   4       19.58       20.18      1.21 o
   5  -1   4        9.75        9.49      0.97 o
   6  -1   4       72.76       78.60      1.10 o
   7  -1   4       29.34       29.98      1.05 o
  -9   0   4        8.47       10.12      1.81 o
  -8   0   4        6.86        6.73      1.25 o
  -7   0   4       26.85       26.39      1.73 o
  -6   0   4       26.02       26.38      1.64 o
  -5   0   4       10.76       12.06      0.97 o
  -4   0   4       76.38       65.56      1.05 o
  -3   0   4      186.78      188.76      1.82 o
  -2   0   4        5.81        6.25      0.61 o
  -1   0   4       73.86       76.65      1.38 o
   0   0   4      373.93      367.49      4.50 o
   1   0   4       19.15       28.36      0.39 o
   3   0   4       47.41       38.66      1.69 o
   4   0   4       31.76       30.42      1.24 o
   5   0   4       30.91       30.69      0.91 o
   6   0   4       63.15       72.29      0.93 o
   7   0   4       46.02       51.56      1.70 o
  -9   1   4       41.62       50.89      1.71 o
  -8   1   4        3.43        2.01      1.67 o
  -7   1   4      148.79      139.19      2.12 o
  -6   1   4       23.41       26.27      1.84 o
  -5   1   4       10.56       12.15      1.35 o
  -4   1   4      189.76      198.07      2.43 o
  -3   1   4       24.31       21.52      0.51 o
  -2   1   4      121.78      132.22      1.46 o
  -1   1   4      156.95      151.04      1.80 o
   0   1   4       85.81       91.17      1.21 o
   1   1   4       15.90       17.92      0.86 o
   2   1   4      464.41      451.13      2.92 o
   3   1   4       22.33       19.16      0.92 o
   4   1   4       75.31       81.09      1.28 o
   5   1   4      418.53      477.35      5.66 o
   6   1   4       15.92       16.76      0.81 o
   7   1   4        0.27        0.22      0.51 o
  -9   2   4        3.97        1.57      1.70 o
  -7   2   4       15.39       16.34      1.97 o
  -6   2   4       16.07       15.62      1.79 o
  -5   2   4       20.46       19.22      1.40 o
  -4   2   4        5.78        4.23      1.15 o
  -3   2   4       47.61       40.30      0.68 o
  -2   2   4        2.08        2.63      0.53 o
  -1   2   4      118.61      131.73      1.42 o
   0   2   4       80.16       78.00      3.13 o
   1   2   4       10.37       10.74      0.72 o
   2   2   4       36.93       38.08      1.23 o
   3   2   4       46.00       43.71      0.91 o
   4   2   4       36.26       37.57      1.00 o
   5   2   4       59.86       59.53      1.17 o
   6   2   4        0.90        1.56      1.28 o
  -5   3   4        0.94        0.25      2.87 o
  -4   3   4        2.52        1.67      0.63 o
  -3   3   4       67.71       57.46      1.46 o
  -2   3   4      139.24      167.57      1.82 o
  -1   3   4      206.53      239.68      9.07 o
   0   3   4       59.77       57.99      1.31 o
   1   3   4        2.16        0.83      0.70 o
   2   3   4      152.77      158.27      2.72 o
   3   3   4      204.89      196.89      1.46 o
   4   3   4        1.70        1.43      0.65 o
   5   3   4       33.07       31.94      0.88 o
   6   3   4        0.08        0.58      1.70 o
  -5   4   4      264.16      264.07      3.72 o
  -4   4   4       33.85       33.78      0.82 o
  -3   4   4        0.41        1.29      0.69 o
  -2   4   4      352.84      396.60      1.84 o
  -1   4   4      109.68      114.62      1.27 o
   0   4   4       42.03       37.57      1.15 o
   1   4   4        7.95        8.36      0.85 o
   2   4   4       13.25       12.49      1.10 o
   3   4   4       11.17       10.91      0.84 o
   4   4   4       66.72       69.85      0.89 o
   5   4   4        0.22       -0.72      1.57 o
   6   4   4        2.68        3.45      0.84 o
  -4   5   4        8.16        6.58      0.75 o
  -3   5   4        4.54        4.13      0.78 o
  -2   5   4       98.86      110.09      2.65 o
  -1   5   4        4.54        3.18      0.86 o
   0   5   4        3.06        1.91      1.06 o
   1   5   4      369.01      370.54      1.78 o
   2   5   4      111.99      110.91      1.32 o
   3   5   4        0.13       -0.28      0.97 o
   4   5   4        9.95        8.44      1.05 o
   5   5   4        0.67        0.38      0.77 o
  -4   6   4      123.45      125.46      5.40 o
  -3   6   4       18.89       18.27      0.69 o
  -2   6   4       16.11       17.03      0.71 o
  -1   6   4       10.10        9.49      0.90 o
   0   6   4      181.44      187.39      5.45 o
   1   6   4        3.67        2.39      1.37 o
   2   6   4       22.12       20.97      1.11 o
   3   6   4       13.85       12.86      1.06 o
   4   6   4       10.02        9.01      1.13 o
   5   6   4        5.80        6.88      0.72 o
  -4   7   4       57.54       62.08      1.05 o
  -3   7   4       22.03       20.60      1.53 o
  -2   7   4       79.05       75.48      1.02 o
  -1   7   4       20.09       20.77      0.94 o
   0   7   4      151.75      166.87      9.90 o
   1   7   4        4.62        3.50      0.89 o
   2   7   4       35.08       39.24      1.60 o
   3   7   4        0.55        0.22      0.71 o
  -4   8   4       27.22       26.87      1.01 o
  -3   8   4        1.45        0.95      0.66 o
  -2   8   4        0.06        0.06      0.20 o
  -1   8   4        3.57        4.59      0.72 o
   0   8   4       36.88       39.10      0.78 o
   1   8   4        1.55        0.89      2.14 o
   2   8   4        0.01        0.33      0.61 o
   3   8   4        1.73        0.68      0.53 o
  -4   9   4       10.08        1.89      2.53 o
  -3   9   4        2.49        2.12      0.81 o
  -2   9   4        0.72        1.21      0.53 o
  -1   9   4       50.84       59.68      0.78 o
   0   9   4        0.61        0.48      0.82 o
   1   9   4        3.02        1.74      0.52 o
   2   9   4        3.11        2.11      0.78 o
  -2  10   4        1.36        1.86      0.88 o
  -1  10   4        4.58        4.75      0.60 o
   0  10   4       42.28       49.56      0.94 o
  -3 -11   5        8.73        9.33      0.98 o
  -2 -11   5       35.22       38.51      2.61 o
  -1 -11   5       10.11       10.14      0.69 o
   0 -11   5        8.00        7.08      0.58 o
   1 -11   5        1.38        1.25      0.77 o
  -4 -10   5       20.30       18.44      1.21 o
  -3 -10   5        0.01       -0.23      0.51 o
  -2 -10   5       54.85       56.56      2.68 o
  -1 -10   5        0.02       -0.34      0.39 o
   0 -10   5        0.91        1.30      0.72 o
   1 -10   5        6.96        4.63      0.66 o
   2 -10   5        7.51        6.65      1.26 o
  -5  -9   5        3.80        3.73      0.87 o
  -4  -9   5        6.78        5.78      0.73 o
  -3  -9   5        8.94       10.16      0.83 o
  -2  -9   5       33.75       33.78      0.72 o
  -1  -9   5        8.70        6.99      0.92 o
   0  -9   5       16.85       18.09      0.77 o
   1  -9   5       16.29       14.14      0.67 o
   2  -9   5        0.01        0.18      0.46 o
  -7  -8   5        3.75        4.64      1.13 o
  -6  -8   5        0.01       -0.04      0.48 o
  -5  -8   5        0.19        0.05      0.82 o
  -4  -8   5       10.60       11.14      0.69 o
  -3  -8   5        0.07        0.06      0.32 o
  -2  -8   5        4.65        5.96      0.85 o
  -1  -8   5        1.07        0.10      0.39 o
   0  -8   5        0.17        0.56      0.87 o
   1  -8   5        2.82        2.81      0.74 o
   2  -8   5      117.01      123.61      1.25 o
  -7  -7   5        0.46        0.82      0.70 o
  -6  -7   5        5.04        4.25      0.81 o
  -5  -7   5        3.98        3.71      0.76 o
  -4  -7   5       13.50       13.56      0.73 o
  -3  -7   5       47.34       46.05      1.09 o
  -2  -7   5       70.73       73.14      0.85 o
  -1  -7   5        0.04        0.34      0.39 o
   0  -7   5       15.48       16.70      0.65 o
   1  -7   5       33.06       33.37      0.67 o
   2  -7   5        0.25        0.39      1.05 o
  -8  -6   5       22.38       24.56      1.18 o
  -7  -6   5        0.00        0.13      0.53 o
  -6  -6   5       29.02       30.28      1.36 o
  -5  -6   5       17.01       15.99      0.85 o
  -4  -6   5        0.22       -0.38      0.40 o
  -3  -6   5       51.88       53.58      0.65 o
  -2  -6   5      157.57      162.71      1.72 o
  -1  -6   5      114.14      107.89      0.77 o
   0  -6   5        4.16        4.20      0.56 o
   1  -6   5       10.04        7.65      0.63 o
   2  -6   5       53.50       52.53      0.90 o
   3  -6   5      209.52      232.12      1.89 o
   4  -6   5       28.60       30.79      2.80 o
  -8  -5   5       13.99       13.33      0.78 o
  -7  -5   5       35.98       38.62      0.72 o
  -6  -5   5      682.09      725.10      3.59 o
  -5  -5   5       41.35       43.62      1.18 o
  -4  -5   5        0.40        0.43      0.74 o
  -3  -5   5      166.18      165.65      0.86 o
  -2  -5   5      243.05      263.26      1.76 o
  -1  -5   5        1.31        0.98      0.46 o
   0  -5   5        9.75       11.45      0.57 o
   1  -5   5      122.56      131.52      0.97 o
   2  -5   5        0.06        0.45      0.60 o
   3  -5   5        0.34       -0.28      2.38 o
   4  -5   5       53.66       60.53      1.66 o
   5  -5   5        0.19        0.30      0.81 o
  -8  -4   5      241.78      274.86      1.45 o
  -7  -4   5      111.43      118.99      1.15 o
  -6  -4   5      143.22      159.48      1.85 o
  -5  -4   5        0.08        0.25      0.64 o
  -4  -4   5        0.43        0.22      0.19 o
  -3  -4   5       18.18       18.22      0.64 o
  -2  -4   5      135.92      137.72      3.75 o
  -1  -4   5        2.63        2.30      0.58 o
   0  -4   5      396.78      445.54      2.58 o
   1  -4   5        5.27        4.30      0.50 o
   2  -4   5        0.02       -0.01      0.26 o
   3  -4   5      149.07      150.07     18.46 o
   4  -4   5        0.26        0.01      0.63 o
   5  -4   5        0.91        0.78      1.47 o
   6  -4   5       14.30       15.69      1.40 o
  -9  -3   5        2.36        2.24      1.25 o
  -8  -3   5       80.76       74.65      2.32 o
  -7  -3   5        6.43        7.54      0.99 o
  -6  -3   5        1.33        1.29      1.07 o
  -5  -3   5       16.53       13.87      0.73 o
  -4  -3   5      234.58      247.19      1.35 o
  -3  -3   5        0.44        0.03      1.00 o
  -2  -3   5      441.06      488.65      6.99 o
  -1  -3   5       40.68       45.19      0.72 o
   0  -3   5     1315.04     1327.75      4.29 o
   1  -3   5      475.37      481.48      2.26 o
   2  -3   5        6.90        9.16      0.93 o
   3  -3   5       74.68       79.50      1.36 o
   4  -3   5       42.34       43.86      1.32 o
   5  -3   5        0.20       -0.17      1.02 o
   6  -3   5        7.86        7.05      1.30 o
  -8  -2   5        0.00       -0.62      1.40 o
  -7  -2   5       53.42       56.88      1.07 o
  -6  -2   5        0.16        0.03      0.14 o
  -5  -2   5       41.40       36.48      0.70 o
  -4  -2   5      438.77      440.54      1.78 o
  -3  -2   5        0.58        0.46      0.80 o
  -2  -2   5      200.56      185.17      1.37 o
  -1  -2   5     1961.90     1983.56      3.78 o
   0  -2   5      138.41      128.12      1.13 o
   1  -2   5      132.56      130.26      2.05 o
   2  -2   5       79.23       90.40      1.43 o
   3  -2   5        2.54        3.51      1.44 o
   4  -2   5       18.19       17.62      1.27 o
   5  -2   5        2.39        4.12      1.02 o
   6  -2   5       59.09       65.77      0.90 o
  -9  -1   5       16.64       18.07      1.14 o
  -8  -1   5        5.98        4.84      1.30 o
  -7  -1   5        2.45        1.00      1.76 o
  -6  -1   5      116.54      102.11      5.47 o
  -5  -1   5      200.39      193.35      1.34 o
  -4  -1   5      914.29      947.08      2.84 o
  -3  -1   5      172.55      195.07      2.22 o
  -2  -1   5      214.89      217.43      2.42 o
  -1  -1   5      103.68      121.31      1.74 o
   0  -1   5      243.73      250.07      3.31 o
   1  -1   5      127.02      157.47      1.59 o
   2  -1   5       58.76       69.96      1.10 o
   3  -1   5       13.55       14.32      1.30 o
   4  -1   5        6.29        5.95      1.34 o
   5  -1   5       53.21       62.60      0.94 o
   6  -1   5        0.01        0.29      0.71 o
  -9   0   5        1.07        1.37      1.41 o
  -8   0   5        0.18       -0.02      0.23 o
  -7   0   5       23.77       23.13      1.84 o
  -6   0   5        2.81        2.50      1.65 o
  -5   0   5       35.50       29.22      0.89 o
  -4   0   5       23.59       20.69      0.73 o
  -3   0   5       16.68       10.87      0.91 o
  -2   0   5       25.63       31.14      0.97 o
  -1   0   5      246.34      258.73      1.50 o
   0   0   5       63.65       76.68      1.38 o
   1   0   5       61.46       63.38      1.41 o
   2   0   5       46.09       37.22      1.28 o
   3   0   5      102.40      110.11      1.19 o
   4   0   5       10.07       11.02      1.25 o
   5   0   5      236.35      278.26      4.69 o
   6   0   5        2.46        2.38      0.76 o
  -9   1   5        0.92        2.76      1.39 o
  -8   1   5        8.09       10.17      1.67 o
  -7   1   5       60.81       58.42      1.78 o
  -6   1   5       51.64       53.12      1.77 o
  -5   1   5       11.83        8.02      1.79 o
  -4   1   5       11.13        9.17      1.04 o
  -3   1   5        0.26        2.04      0.98 o
  -2   1   5       17.90       17.98      0.96 o
  -1   1   5     1098.89     1176.08      4.02 o
   0   1   5      123.27      125.39      1.80 o
   1   1   5       12.54       13.67      0.73 o
   2   1   5       29.36       23.07      1.12 o
   3   1   5      156.80      155.32      1.47 o
   4   1   5        7.68        7.94      1.27 o
   5   1   5       51.31       58.48      1.02 o
   6   1   5       10.23       11.22      0.80 o
  -9   2   5        1.11        0.47      1.14 o
  -6   2   5       46.63       42.44      1.88 o
  -5   2   5       37.37       38.33      1.80 o
  -4   2   5      109.72      110.80      1.24 o
  -2   2   5        3.64        2.87      0.76 o
  -1   2   5      552.54      530.13      3.70 o
   0   2   5       85.64       81.87      1.25 o
   1   2   5      183.02      181.71      1.24 o
   2   2   5       21.10       18.72      0.92 o
   3   2   5      857.97      892.86      9.36 o
   4   2   5       30.15       33.04      0.97 o
   5   2   5       39.73       39.60      0.99 o
   6   2   5        3.40        4.07      0.92 o
  -9   3   5        1.59        0.39      1.80 o
  -5   3   5      126.12      126.63      3.20 o
  -4   3   5       58.62       54.04      0.91 o
  -3   3   5       35.57       31.49      1.01 o
  -2   3   5      410.63      404.26     12.90 o
  -1   3   5       15.84       14.72      0.87 o
   0   3   5       39.80       32.75      0.79 o
   1   3   5      189.46      181.87      1.20 o
   2   3   5        1.48        1.19      1.04 o
   3   3   5      449.58      456.66      3.90 o
   4   3   5        0.00        0.09      1.07 o
   5   3   5       59.13       64.14      2.12 o
   6   3   5        1.60        1.11      0.96 o
  -4   4   5       52.47       47.12      0.99 o
  -3   4   5       27.42       29.31      0.93 o
  -2   4   5        0.03       -0.18      0.57 o
  -1   4   5        9.85        9.09      0.83 o
   0   4   5        0.26       -0.07      0.39 o
   1   4   5        2.45        2.05      1.17 o
   2   4   5       16.95       17.50      1.25 o
   3   4   5        0.02        0.01      0.21 o
   4   4   5       14.55       13.25      1.07 o
   5   4   5        0.25        0.53      1.15 o
  -4   5   5        2.15        1.47      0.80 o
  -3   5   5        0.71        0.72      0.48 o
  -2   5   5       20.54       20.47      0.80 o
  -1   5   5       72.29       68.92      1.12 o
   0   5   5       83.87       84.76      3.34 o
   1   5   5      476.92      500.46      3.03 o
   2   5   5        3.58        1.76      1.16 o
   3   5   5        1.60       -0.02      0.44 o
   4   5   5        7.96        5.43      1.07 o
   5   5   5        4.60        4.24      1.60 o
  -4   6   5        4.08        2.52      0.71 o
  -3   6   5       14.41       12.40      1.78 o
  -2   6   5        2.60        3.22      0.70 o
  -1   6   5        5.38        5.32      0.97 o
   0   6   5       80.19       81.83      1.18 o
   1   6   5      104.28      120.40      1.44 o
   2   6   5       21.70       24.26      1.29 o
   3   6   5        0.02        0.10      1.85 o
   4   6   5        7.06        9.78      1.45 o
  -4   7   5       66.79       75.98      1.32 o
  -3   7   5       43.08       39.70      2.35 o
  -2   7   5        3.30        4.10      0.70 o
  -1   7   5        6.97        8.14      0.70 o
   0   7   5       61.00       69.18      3.63 o
   1   7   5        1.27        1.12      0.98 o
   2   7   5        0.74        0.45      0.93 o
   3   7   5        1.30        0.87      0.64 o
  -3   8   5       18.51       16.44      0.56 o
  -2   8   5       28.75       29.69      0.73 o
  -1   8   5        6.86        8.34      0.70 o
   0   8   5       35.50       37.54      0.74 o
   1   8   5        4.15        3.82      0.66 o
   2   8   5       16.70       13.91      0.86 o
  -2   9   5        0.84        1.38      0.51 o
  -1   9   5        6.95        6.97      0.55 o
   0   9   5        3.16        2.32      0.67 o
   1   9   5        1.77        1.94      0.51 o
  -3 -11   6        5.75        4.56      0.78 o
  -2 -11   6        0.01        0.03      0.49 o
  -1 -11   6       85.67       99.48      1.07 o
   0 -11   6        0.08        0.06      0.68 o
  -4 -10   6       27.51       33.71      1.09 o
  -3 -10   6        0.01       -0.13      0.59 o
  -2 -10   6       16.52       17.00      0.78 o
  -1 -10   6        0.23       -0.06      0.27 o
   0 -10   6        9.38        7.71      0.57 o
   1 -10   6        2.83        1.31      0.61 o
  -6  -9   6        5.45        5.18      1.29 o
  -5  -9   6       13.12       11.03      0.80 o
  -4  -9   6        9.86        9.84      0.98 o
  -3  -9   6        2.13        2.01      0.70 o
  -2  -9   6       20.83       22.22      0.96 o
  -1  -9   6        0.03        0.25      0.28 o
   0  -9   6       17.56       16.79      0.64 o
   1  -9   6        1.63        1.57      0.72 o
  -7  -8   6        2.18        2.61      1.12 o
  -6  -8   6        0.63        0.29      0.97 o
  -5  -8   6        2.52        2.46      0.84 o
  -4  -8   6        0.65        0.54      0.72 o
  -3  -8   6        0.04        0.12      0.44 o
  -2  -8   6        1.99        1.85      0.59 o
  -1  -8   6       72.81       61.89      0.75 o
   0  -8   6        3.67        2.32      0.66 o
   1  -8   6       61.15       63.10      0.92 o
   2  -8   6        1.86        2.49      1.12 o
  -7  -7   6        0.21       -0.10      0.60 o
  -6  -7   6       23.83       25.67      0.77 o
  -5  -7   6       12.76       15.21      0.84 o
  -4  -7   6       19.22       20.30      0.81 o
  -3  -7   6        5.28        2.65      0.71 o
  -2  -7   6       75.06       70.07      0.71 o
  -1  -7   6        2.33        2.43      0.57 o
   0  -7   6      110.60      112.53      1.31 o
   1  -7   6       43.08       46.29      1.04 o
   2  -7   6        0.52        0.49      1.30 o
  -8  -6   6        7.35        7.20      1.19 o
  -7  -6   6        0.07        0.29      0.86 o
  -6  -6   6        0.12       -0.02      0.46 o
  -5  -6   6       75.11       81.60      1.18 o
  -4  -6   6       15.14       15.89      0.74 o
  -3  -6   6        6.92        7.09      0.63 o
  -2  -6   6       81.45       83.43      0.73 o
  -1  -6   6        2.91        1.96      0.59 o
   0  -6   6        1.41        1.23      0.50 o
   1  -6   6       47.09       46.16      0.62 o
   2  -6   6        9.44        8.17      1.40 o
   3  -6   6      204.53      221.02      1.60 o
   4  -6   6       37.11       40.67      3.19 o
  -8  -5   6       11.61       11.85      0.80 o
  -7  -5   6       44.52       48.21      1.17 o
  -6  -5   6       56.77       59.43      0.76 o
  -5  -5   6       70.78       71.32      1.43 o
  -4  -5   6        3.98        3.29      0.73 o
  -3  -5   6       12.37       10.63      0.70 o
  -2  -5   6       73.68       73.95      0.82 o
  -1  -5   6       10.01        8.10      0.60 o
   0  -5   6        0.05       -0.08      0.25 o
   1  -5   6        7.11        6.09      0.65 o
   2  -5   6        8.25        6.73      1.14 o
   3  -5   6       98.60      103.74      2.25 o
   4  -5   6        3.12        3.15      1.35 o
   5  -5   6        6.04        6.19      1.16 o
  -8  -4   6       58.27       52.08      1.81 o
  -7  -4   6       59.39       68.31      1.25 o
  -6  -4   6      136.71      143.57      1.00 o
  -5  -4   6       14.17       13.79      0.70 o
  -4  -4   6       13.93       14.98      0.67 o
  -3  -4   6        2.89        4.92      0.85 o
  -2  -4   6        0.09        0.15      0.72 o
  -1  -4   6        2.99        3.50      0.47 o
   0  -4   6      550.43      566.97      3.87 o
   1  -4   6       85.97       82.84      1.15 o
   2  -4   6       12.56       11.66      1.26 o
   3  -4   6       23.18       19.87      1.56 o
   4  -4   6        3.86        4.25      1.06 o
   5  -4   6        3.24        4.06      1.30 o
  -9  -3   6       29.97       33.41      1.33 o
  -8  -3   6       41.42       42.95      1.02 o
  -7  -3   6       10.08       10.41      0.99 o
  -6  -3   6        7.54        7.70      0.84 o
  -5  -3   6       18.14       16.59      0.82 o
  -4  -3   6        4.05        3.53      1.00 o
  -3  -3   6       41.39       45.51      0.67 o
  -2  -3   6       95.75       88.80      0.91 o
  -1  -3   6       22.68       18.78      0.58 o
   0  -3   6     1207.44     1246.60      9.28 o
   1  -3   6        6.76        5.39      0.68 o
   2  -3   6       12.31       10.38      1.27 o
   3  -3   6        0.00       -0.38      1.53 o
   4  -3   6        1.66        0.76      0.60 o
   5  -3   6       23.86       23.65      0.94 o
   6  -3   6       47.53       49.49      1.29 o
  -9  -2   6       49.86       58.63      2.44 o
  -8  -2   6       41.42       46.42      1.04 o
  -7  -2   6       10.17        8.14      1.08 o
  -6  -2   6       45.61       43.34      1.03 o
  -5  -2   6       18.29       16.91      0.73 o
  -4  -2   6      411.78      470.40      2.09 o
  -3  -2   6       39.40       40.93      0.87 o
  -2  -2   6       29.70       31.75      0.82 o
  -1  -2   6      480.01      450.56      2.02 o
   0  -2   6       81.58       89.29      0.97 o
   1  -2   6        2.11        1.56      0.94 o
   2  -2   6        9.22        8.60      1.10 o
   3  -2   6        1.11        0.75      1.35 o
   4  -2   6       37.03       37.23      1.22 o
   5  -2   6       14.79       12.90      0.92 o
   6  -2   6       80.37       85.14      1.91 o
  -9  -1   6        0.20        0.44      0.86 o
  -8  -1   6        1.19        0.92      1.42 o
  -7  -1   6       48.71       46.73      1.38 o
  -6  -1   6      196.42      219.03      3.97 o
  -5  -1   6        2.84        2.91      0.81 o
  -4  -1   6      131.47      151.12      0.87 o
  -3  -1   6        8.36        8.34      1.15 o
  -2  -1   6        0.52        0.13      0.40 o
  -1  -1   6       31.52       33.88      0.76 o
   0  -1   6      248.03      278.26      2.16 o
   1  -1   6       66.40       59.54      1.10 o
   2  -1   6      180.21      167.27      3.62 o
   3  -1   6       19.49       22.06      1.54 o
   4  -1   6        7.29        5.77      1.38 o
   5  -1   6        4.49        3.89      0.84 o
   6  -1   6        6.11        6.99      0.89 o
  -9   0   6        0.00       -0.33      1.23 o
  -8   0   6       50.97       49.41      1.99 o
  -7   0   6       13.73       11.71      1.31 o
  -6   0   6       69.20       56.92      1.89 o
  -5   0   6        2.31        2.74      1.21 o
  -4   0   6       52.10       43.99      0.91 o
  -2   0   6        0.17        0.36      0.98 o
  -1   0   6        2.16        3.84      0.59 o
   0   0   6      144.86      169.78      0.92 o
   1   0   6      121.18      118.98      1.10 o
   2   0   6       55.22       56.30      1.40 o
   3   0   6       41.61       39.26      1.06 o
   4   0   6        0.31        0.37      0.60 o
   5   0   6       35.39       37.42      0.74 o
   6   0   6        4.23        3.34      0.88 o
  -9   1   6        2.01        2.12      1.63 o
  -8   1   6       11.02        8.43      1.91 o
  -7   1   6        9.55       14.17      1.78 o
  -6   1   6       27.04       25.28      1.82 o
  -5   1   6        0.01       -0.02      0.04 o
  -3   1   6       93.06      120.06      1.78 o
  -2   1   6       96.87       97.56      1.06 o
  -1   1   6       81.84       88.53      0.72 o
   0   1   6       60.42       58.21      0.82 o
   1   1   6       22.10       22.75      0.89 o
   2   1   6       79.96       76.74      1.08 o
   3   1   6       14.29       14.29      1.00 o
   4   1   6        7.05        7.04      0.77 o
   5   1   6       16.39       18.52      0.76 o
   6   1   6        6.75        6.55      1.10 o
  -8   2   6       22.66       22.41      1.57 o
  -4   2   6      123.28      126.59      1.33 o
  -2   2   6      489.94      503.58      2.71 o
  -1   2   6        0.27       -0.23      0.30 o
   0   2   6        0.44        0.39      0.59 o
   1   2   6      103.62      105.15      0.88 o
   2   2   6        0.85        1.16      1.00 o
   3   2   6      181.15      194.95      2.36 o
   4   2   6        5.19        7.18      0.85 o
   5   2   6        0.14       -0.34      0.56 o
  -8   3   6        5.01        4.64      1.85 o
  -4   3   6       71.89       65.68      1.06 o
  -3   3   6        3.83        3.02      1.16 o
  -2   3   6        1.72        2.14      0.95 o
  -1   3   6        0.83        0.13      0.65 o
   0   3   6        2.35        1.94      0.77 o
   1   3   6      846.78      878.78      3.31 o
   2   3   6        5.00        4.60      1.27 o
   3   3   6        6.54        5.68      0.91 o
   4   3   6        1.80        0.82      0.88 o
   5   3   6        3.24        2.89      0.84 o
  -8   4   6       15.47       18.11      1.58 o
  -4   4   6        3.27        2.24      0.88 o
  -3   4   6        2.71        2.17      0.83 o
  -2   4   6       64.37       60.86      0.99 o
  -1   4   6       12.03       12.00      1.07 o
   0   4   6       28.10       29.76      1.17 o
   1   4   6      679.55      693.58      3.82 o
   2   4   6      110.91      115.48      1.28 o
   3   4   6        6.12        4.83      0.73 o
   4   4   6       10.98       11.89      1.06 o
   5   4   6        4.16        4.29      1.28 o
  -4   5   6       36.24       30.96      0.95 o
  -3   5   6       16.45       16.05      0.75 o
  -2   5   6        0.35        0.21      0.63 o
  -1   5   6      161.83      180.05      1.27 o
   0   5   6       62.62       64.39      3.77 o
   1   5   6       82.61       93.12      1.36 o
   2   5   6       10.09       10.68      1.34 o
   3   5   6        0.14        0.25      0.58 o
   4   5   6       17.84       23.12      1.36 o
  -4   6   6       13.84       10.98      0.73 o
  -3   6   6        1.18        0.54      0.48 o
  -2   6   6       90.94       95.12      0.93 o
  -1   6   6        2.29        1.66      0.88 o
   0   6   6       24.05       25.32      1.44 o
   1   6   6        0.50       -0.26      1.58 o
   2   6   6        4.44        5.13      1.13 o
   3   6   6       13.04       17.14      1.47 o
  -4   7   6        6.73        5.79      0.71 o
  -3   7   6        1.99        0.56      0.64 o
  -2   7   6       17.18       19.10      0.88 o
  -1   7   6        7.08        6.92      0.70 o
   0   7   6        3.74        3.28      0.80 o
   1   7   6       17.84       20.03      3.36 o
   2   7   6        0.01       -0.53      0.87 o
   3   7   6        4.74        2.59      0.85 o
  -3   8   6        2.79        1.56      0.60 o
  -2   8   6        7.87        7.56      0.59 o
  -1   8   6        1.66        1.85      0.64 o
   0   8   6       48.78       58.51      2.86 o
   1   8   6        0.16        0.04      0.28 o
  -2   9   6        3.70        3.30      0.59 o
  -1   9   6       10.25       13.57      0.55 o
  -1 -11   7       34.94       44.02      0.91 o
  -4 -10   7        3.30        5.77      1.50 o
  -3 -10   7        0.08        0.36      0.81 o
  -2 -10   7        0.02        0.63      0.97 o
  -1 -10   7        0.19       -0.11      0.35 o
   0 -10   7        9.92        8.49      0.66 o
  -5  -9   7        3.83        3.39      0.85 o
  -4  -9   7       12.75       12.85      0.92 o
  -3  -9   7       17.40       16.95      0.71 o
  -2  -9   7       14.80       12.64      0.74 o
  -1  -9   7        0.22       -0.21      0.43 o
   0  -9   7        2.81        1.36      0.65 o
   1  -9   7       29.89       29.35      2.03 o
  -6  -8   7        4.47        4.61      0.95 o
  -5  -8   7        0.17       -0.29      0.88 o
  -4  -8   7        3.43        3.74      0.75 o
  -3  -8   7        0.93        0.23      0.61 o
  -2  -8   7        1.18        1.36      0.62 o
  -1  -8   7       17.90       15.00      0.59 o
   0  -8   7       19.51       18.38      0.61 o
   1  -8   7       44.38       46.78      1.11 o
   2  -8   7        0.04        0.39      1.97 o
  -7  -7   7       11.61       11.42      0.92 o
  -6  -7   7        1.06       -0.03      0.44 o
  -5  -7   7        1.57        0.68      1.09 o
  -4  -7   7        0.25       -0.02      0.39 o
  -3  -7   7      135.90      131.60      1.20 o
  -2  -7   7       41.78       35.15      0.67 o
  -1  -7   7        1.19        0.45      0.36 o
   0  -7   7        4.78        4.03      0.68 o
   1  -7   7        0.18        0.10      0.24 o
   2  -7   7        0.67        0.30      1.97 o
   3  -7   7       41.88       40.80      1.86 o
  -7  -6   7        1.34        1.76      0.65 o
  -6  -6   7       17.25       19.94      0.75 o
  -5  -6   7      142.91      156.94      1.69 o
  -4  -6   7        1.67        1.56      0.81 o
  -3  -6   7       17.85       18.06      0.75 o
  -2  -6   7        6.56        5.97      0.68 o
  -1  -6   7        5.23        4.68      0.60 o
   0  -6   7        0.03       -0.34      0.50 o
   1  -6   7      140.21      149.77      1.56 o
   2  -6   7       26.14       28.91      1.34 o
   3  -6   7      150.44      153.66      1.47 o
   4  -6   7        0.14       -0.21      0.42 o
  -8  -5   7        1.24        0.83      0.56 o
  -7  -5   7       25.51       21.11      0.85 o
  -6  -5   7        0.18        0.11      0.48 o
  -5  -5   7        1.19        1.83      1.15 o
  -4  -5   7        4.81        4.02      0.75 o
  -3  -5   7        0.71        2.00      1.14 o
  -2  -5   7       68.09       67.50      1.42 o
  -1  -5   7        1.80        2.23      0.62 o
   0  -5   7       22.79       19.65      0.59 o
   1  -5   7     1199.88     1252.69      4.24 o
   2  -5   7        9.70        9.36      1.32 o
   3  -5   7        4.13        3.70      0.82 o
   4  -5   7        0.34       -0.13      0.82 o
   5  -5   7        0.17        0.41      0.58 o
  -8  -4   7        7.35        7.03      0.94 o
  -7  -4   7       41.61       43.64      1.03 o
  -6  -4   7        0.86        0.75      0.74 o
  -5  -4   7       35.38       37.94      1.38 o
  -4  -4   7       67.40       72.97      0.83 o
  -3  -4   7        0.14       -0.03      0.48 o
  -2  -4   7        0.13       -0.21      0.30 o
  -1  -4   7       31.87       28.70      0.61 o
   0  -4   7        1.91        2.61      0.86 o
   1  -4   7       40.50       41.20      0.89 o
   2  -4   7       11.78        9.63      1.24 o
   3  -4   7        0.60        0.53      0.54 o
   4  -4   7       17.38       16.49      0.98 o
   5  -4   7       23.76       23.56      5.50 o
  -8  -3   7        0.19        0.29      0.61 o
  -7  -3   7        0.00        0.08      0.78 o
  -6  -3   7       26.71       30.70      0.83 o
  -5  -3   7        2.22        1.61      0.97 o
  -4  -3   7       11.24       10.05      0.73 o
  -3  -3   7       28.81       32.36      0.70 o
  -2  -3   7        0.09       -0.04      0.10 o
  -1  -3   7      426.72      432.72      5.53 o
   0  -3   7       30.06       31.86      0.66 o
   1  -3   7        4.25        4.58      0.82 o
   2  -3   7       10.35        8.99      1.32 o
   3  -3   7        0.56        0.61      1.19 o
   4  -3   7       62.95       66.87      0.99 o
   5  -3   7       27.57       26.02      2.28 o
  -9  -2   7        1.97        1.06      1.61 o
  -8  -2   7        1.45        1.74      1.28 o
  -7  -2   7       12.80       12.93      1.05 o
  -6  -2   7       16.74       17.00      0.93 o
  -5  -2   7        2.46        1.25      0.57 o
  -4  -2   7        9.35        9.34      0.80 o
  -3  -2   7        8.06       10.35      0.77 o
  -2  -2   7        1.97        2.09      0.62 o
  -1  -2   7      133.39      131.89      1.38 o
   0  -2   7        0.24        0.10      0.19 o
   1  -2   7       31.24       30.79      0.88 o
   2  -2   7        1.60        2.63      1.88 o
   3  -2   7        1.54        1.56      1.07 o
   4  -2   7        3.20        2.06      0.85 o
   5  -2   7       71.06       74.61      0.88 o
  -9  -1   7        6.46        7.62      1.30 o
  -8  -1   7       16.01       14.93      1.26 o
  -7  -1   7       76.05       84.18      2.51 o
  -6  -1   7       49.79       47.20      1.09 o
  -5  -1   7       19.69       22.72      0.88 o
  -4  -1   7        8.59       11.77      0.86 o
  -3  -1   7        0.01        0.33      0.37 o
  -2  -1   7        0.07       -0.19      0.64 o
  -1  -1   7       58.00       51.78      1.08 o
   0  -1   7      130.21      124.44      2.14 o
   1  -1   7       10.83       10.11      1.03 o
   2  -1   7       16.50       12.12      2.19 o
   3  -1   7      130.61      121.33      1.11 o
   4  -1   7        0.89        0.78      0.90 o
   5  -1   7        2.36        1.86      0.58 o
  -9   0   7        0.20        0.39      0.55 o
  -8   0   7       12.85       12.63      1.93 o
  -7   0   7       27.51       23.15      1.34 o
  -6   0   7       37.00       45.63      3.07 o
  -5   0   7       12.91       12.60      1.52 o
  -4   0   7        7.29        7.97      0.99 o
  -3   0   7       13.39       14.99      0.94 o
  -2   0   7      136.21      152.03      0.93 o
  -1   0   7      223.20      219.58      3.00 o
   0   0   7       65.77       57.13      0.70 o
   1   0   7       56.34       58.04      1.49 o
   2   0   7       36.75       38.30      1.21 o
   3   0   7       41.61       41.07      1.09 o
   4   0   7        0.06        0.64      1.02 o
   5   0   7        5.60        6.25      0.85 o
  -9   1   7        8.90        8.08      1.50 o
  -8   1   7      109.57      119.09      1.93 o
  -7   1   7       12.27       14.21      1.91 o
  -6   1   7       21.65       21.15      2.06 o
  -4   1   7       26.81       29.85      2.48 o
  -3   1   7      164.79      179.73      2.47 o
  -2   1   7      480.29      515.95      4.98 o
  -1   1   7       15.63       15.71      0.67 o
   0   1   7       45.71       43.31      0.70 o
   1   1   7        0.28       -0.40      0.56 o
   2   1   7        1.20        0.24      0.59 o
   3   1   7        2.56        1.64      1.00 o
   4   1   7        4.37        4.16      0.77 o
   5   1   7       20.23       22.66      1.67 o
  -8   2   7        0.14        0.09      0.56 o
  -7   2   7        0.96       -0.22      2.45 o
  -3   2   7       35.39       35.51      2.18 o
  -2   2   7       72.74       75.21      1.37 o
  -1   2   7       15.81       14.98      0.83 o
   0   2   7        9.52        8.69      0.81 o
   1   2   7       72.75       76.45      1.50 o
   2   2   7       35.17       36.87      1.27 o
   3   2   7        0.89        0.38      1.23 o
   4   2   7        3.50        2.93      0.93 o
   5   2   7        3.95        4.63      1.34 o
  -8   3   7        0.02       -0.53      1.03 o
  -7   3   7        8.15        6.81      1.87 o
  -4   3   7        3.80        4.05      0.86 o
  -3   3   7        0.00        0.11      0.59 o
  -2   3   7       23.98       24.71      0.84 o
  -1   3   7        1.89        1.69      1.09 o
   0   3   7        1.18        1.50      0.95 o
   1   3   7        7.21        5.95      1.85 o
   2   3   7       61.41       58.35      1.36 o
   3   3   7        0.62        0.88      0.89 o
   4   3   7       52.07       55.09      1.76 o
  -7   4   7       14.86       16.51      2.18 o
  -4   4   7        6.63        5.01      0.67 o
  -3   4   7       17.01       16.56      0.76 o
  -2   4   7        0.15        0.47      0.86 o
  -1   4   7      218.93      234.00      1.47 o
   0   4   7        1.72        1.92      1.26 o
   1   4   7      281.59      309.12      3.47 o
   2   4   7       70.60       83.31      1.32 o
   3   4   7        0.12        0.29      0.53 o
   4   4   7        1.32        0.89      1.38 o
  -7   5   7        2.43        0.71     34.60 o
  -6   5   7       12.53        9.09      1.37 o
  -5   5   7        0.67       -0.31      1.55 o
  -4   5   7        0.27        0.03      0.90 o
  -3   5   7       29.10       34.65      0.74 o
  -2   5   7       38.98       41.05      0.72 o
  -1   5   7      532.52      596.95      4.76 o
   0   5   7      300.69      316.59      5.13 o
   1   5   7        0.93       -0.09      0.43 o
   2   5   7       19.35       21.56      1.13 o
   3   5   7        0.90        0.16      1.47 o
  -4   6   7       12.52        9.90      0.73 o
  -3   6   7       16.37       21.50      3.02 o
  -2   6   7       16.09       17.17      0.87 o
  -1   6   7       19.43       19.41      0.80 o
   0   6   7        5.10        5.39      0.87 o
   1   6   7        0.39       -0.10      0.59 o
   2   6   7       13.40       14.09      2.35 o
  -3   7   7        3.01        4.00      0.70 o
  -2   7   7        1.93        1.76      0.96 o
  -1   7   7        2.70        2.36      0.64 o
   0   7   7        1.45        1.30      0.58 o
   1   7   7        0.22        1.09      1.54 o
  -2   8   7        8.23       11.06      0.61 o
  -1   8   7        2.55        3.07      0.64 o
   0   8   7       36.12       41.72      0.68 o
  -4 -10   8        4.82        5.85      1.26 o
  -3 -10   8        0.90        1.17      0.93 o
  -2 -10   8        0.04        0.15      0.27 o
  -1 -10   8        1.07        0.23      0.61 o
   0 -10   8        0.54        1.14      0.81 o
  -5  -9   8        1.93        1.74      0.83 o
  -4  -9   8        1.10        1.25      0.77 o
  -3  -9   8        1.13        1.43      0.76 o
  -2  -9   8        2.66        3.22      0.67 o
  -1  -9   8        0.16        0.16      0.71 o
   0  -9   8        2.89        3.08      0.94 o
   1  -9   8        0.12       -0.19      1.61 o
  -6  -8   8        0.01       -0.22      1.24 o
  -5  -8   8        0.30        0.44      0.62 o
  -4  -8   8        1.01        1.04      0.78 o
  -3  -8   8        0.01        0.29      0.36 o
  -2  -8   8      128.06      131.46      2.14 o
  -1  -8   8        0.64        0.79      0.82 o
   0  -8   8        0.56        0.69      0.78 o
   1  -8   8        6.83        6.17      1.59 o
   2  -8   8        2.74        2.76      1.05 o
  -7  -7   8        0.28        1.00      1.91 o
  -6  -7   8       50.82       58.13      0.92 o
  -5  -7   8       14.17       17.06      0.67 o
  -4  -7   8       23.09       22.87      0.73 o
  -3  -7   8        0.21        1.06      0.79 o
  -2  -7   8        0.00        0.03      0.18 o
  -1  -7   8        1.41        1.09      0.60 o
   0  -7   8       14.88       17.38      0.81 o
   1  -7   8       12.95       15.59      1.31 o
   2  -7   8        2.15        1.09      0.88 o
  -7  -6   8        0.58       -0.43      0.70 o
  -6  -6   8      107.49      122.65      1.11 o
  -5  -6   8        6.41        6.02      0.76 o
  -4  -6   8       25.34       24.57      0.77 o
  -3  -6   8       44.93       46.06      0.86 o
  -2  -6   8       40.53       40.90      0.78 o
  -1  -6   8        6.77        6.89      0.74 o
   0  -6   8       38.64       37.97      0.95 o
   1  -6   8       30.66       31.19      0.96 o
   2  -6   8       10.46       10.23      1.04 o
   3  -6   8        5.46        5.28      0.93 o
  -8  -5   8        5.29        5.97      1.49 o
  -7  -5   8       50.46       56.41      1.70 o
  -6  -5   8       63.74       71.50      1.10 o
  -5  -5   8       23.32       24.53      1.04 o
  -4  -5   8       24.64       22.89      0.75 o
  -3  -5   8       25.42       26.15      0.89 o
  -2  -5   8       26.61       29.06      0.79 o
  -1  -5   8       80.05       80.77      1.40 o
   0  -5   8      148.42      151.70      1.81 o
   1  -5   8       54.10       58.39      0.99 o
   2  -5   8        3.62        3.96      1.00 o
   3  -5   8       16.58       16.11      0.88 o
   4  -5   8        0.42        0.16      1.79 o
  -8  -4   8        2.19        2.07      0.86 o
  -7  -4   8        5.75        5.41      0.79 o
  -6  -4   8        0.59        0.62      0.48 o
  -5  -4   8        2.47        2.11      0.76 o
  -4  -4   8        0.40        0.13      0.75 o
  -3  -4   8        0.05       -0.10      0.53 o
  -2  -4   8       67.33       67.95      0.72 o
  -1  -4   8     1353.07     1402.70      6.06 o
   0  -4   8      358.25      381.50      2.65 o
   1  -4   8       68.05       68.79      0.89 o
   2  -4   8        1.56        1.15      0.89 o
   3  -4   8        1.29        0.58      0.83 o
   4  -4   8        1.99        2.47      0.86 o
  -8  -3   8        0.54        0.50      1.26 o
  -7  -3   8        0.08        0.17      0.75 o
  -6  -3   8        4.51        5.35      0.85 o
  -5  -3   8       13.14       14.05      0.88 o
  -4  -3   8       70.37       77.29      0.81 o
  -3  -3   8      250.43      267.81      2.19 o
  -2  -3   8        0.01       -0.16      0.48 o
  -1  -3   8        5.87        4.29      0.70 o
   0  -3   8       40.13       38.99      0.75 o
   1  -3   8        1.56        1.65      0.88 o
   2  -3   8       42.12       38.00      1.28 o
   3  -3   8       34.03       32.94      1.13 o
   4  -3   8       13.43       12.75      0.74 o
  -8  -2   8        0.68        1.30      0.96 o
  -7  -2   8       19.47       19.38      0.98 o
  -6  -2   8       11.36        8.96      0.94 o
  -5  -2   8        2.61        2.35      0.94 o
  -4  -2   8       58.84       63.69      1.10 o
  -3  -2   8        1.09        1.28      0.67 o
  -2  -2   8        1.81        1.71      0.61 o
  -1  -2   8        5.49        5.11      0.61 o
   0  -2   8       62.74       63.59      0.70 o
   1  -2   8        5.95        4.52      1.08 o
   2  -2   8       23.41       21.76      1.22 o
   3  -2   8      229.55      216.33      1.49 o
   4  -2   8        0.47        0.96      0.76 o
  -9  -1   8        1.57        2.97      1.45 o
  -8  -1   8        5.54        4.14      1.32 o
  -7  -1   8       15.87       15.38      2.05 o
  -6  -1   8        5.38        4.52      1.41 o
  -5  -1   8        4.19        4.54      1.13 o
  -4  -1   8       15.60       14.42      1.36 o
  -3  -1   8        7.26        5.65      0.76 o
  -2  -1   8       12.97       12.69      0.73 o
  -1  -1   8        1.96        3.14      0.68 o
   0  -1   8        0.64        1.45      0.57 o
   1  -1   8        2.92        0.63      1.82 o
   2  -1   8       88.80       79.95      1.90 o
   3  -1   8        2.59        1.24      0.95 o
   4  -1   8        0.10        0.35      0.69 o
  -8   0   8       29.73       32.61      1.80 o
  -7   0   8        3.90        2.76      2.35 o
  -6   0   8        3.91        4.16      2.04 o
  -5   0   8       12.52       12.86      2.36 o
  -4   0   8       18.82       21.52      1.58 o
  -3   0   8       33.86       37.11      0.80 o
  -2   0   8       55.83       51.34      0.82 o
  -1   0   8       99.46       96.78      1.45 o
   0   0   8        5.85        4.10      0.74 o
   1   0   8      153.14      142.64      1.55 o
   2   0   8        0.03       -0.37      0.50 o
   3   0   8        0.18       -0.23      1.35 o
   4   0   8        0.14       -0.23      0.58 o
  -8   1   8       11.99       13.80      1.90 o
  -7   1   8        2.69        2.90      2.44 o
  -6   1   8        5.16        5.36      2.60 o
  -5   1   8       21.80       19.14      2.73 o
  -3   1   8       29.20       28.42      1.27 o
  -2   1   8       57.12       52.60      0.95 o
  -1   1   8      105.15       96.19      1.45 o
   0   1   8        0.37        0.34      0.88 o
   1   1   8        8.24        5.85      1.13 o
   2   1   8        0.00       -0.48      0.98 o
   3   1   8        0.00       -0.17      0.83 o
   4   1   8       17.49       21.90      2.17 o
  -8   2   8        0.49        0.68      2.66 o
  -7   2   8       34.02       37.84      2.05 o
  -6   2   8        0.14        0.80      4.47 o
  -4   2   8       62.11       62.22      1.67 o
  -3   2   8        1.83        1.52      2.43 o
  -2   2   8        1.03        1.43      0.95 o
  -1   2   8       17.95       15.74      0.98 o
   0   2   8        0.77        0.88      0.81 o
   1   2   8       47.37       47.19      4.70 o
   2   2   8       65.48       66.24      1.55 o
   3   2   8        7.16        6.63      0.77 o
   4   2   8        4.63        4.87      0.97 o
  -8   3   8        9.80        7.70      1.02 o
  -7   3   8        6.57       -0.09      0.32 o
  -4   3   8       64.46       63.97      1.70 o
  -3   3   8        0.02        0.00      0.21 o
  -2   3   8        0.30        0.38      0.33 o
  -1   3   8        0.04        0.46      0.86 o
   0   3   8        0.63        0.12      0.63 o
   1   3   8      156.75      179.34      1.65 o
   2   3   8       44.40       46.20      1.26 o
   3   3   8        0.61        0.35      0.56 o
  -7   4   8       10.70        8.90      1.07 o
  -6   4   8        3.50        2.24      1.35 o
  -5   4   8        3.29        3.21      1.37 o
  -4   4   8        2.70        2.65      0.75 o
  -3   4   8        4.27        4.40      0.80 o
  -2   4   8        3.05        3.09      0.87 o
  -1   4   8      295.37      335.02      2.39 o
   0   4   8       40.44       38.43      0.97 o
   1   4   8       95.85      108.15      1.71 o
   2   4   8        0.00        0.27      1.78 o
   3   4   8        1.89        0.78      0.99 o
  -6   5   8        0.01        0.08      1.32 o
  -5   5   8        7.26        6.07      1.31 o
  -4   5   8        8.62        8.42      0.71 o
  -3   5   8       51.37       68.70      0.88 o
  -2   5   8       35.72       40.09      0.71 o
  -1   5   8       81.10       87.59      1.06 o
   0   5   8       50.95       57.88      0.94 o
   1   5   8        1.73        1.52      0.86 o
   2   5   8        2.67        2.84      0.77 o
  -3   6   8      354.10      331.49     78.68 o
  -2   6   8        0.17       -0.09      0.50 o
  -1   6   8        0.00       -0.02      0.62 o
   0   6   8       17.52       21.59      0.85 o
   1   6   8        2.66        2.96      0.69 o
  -3   7   8       53.00       71.97      0.91 o
  -2   7   8       16.78       15.43      0.64 o
  -1   7   8        1.26        1.00      0.68 o
  -2 -10   9        0.61        0.80      1.31 o
  -5  -9   9        1.54        0.67      0.98 o
  -4  -9   9        3.13        2.63      0.80 o
  -3  -9   9        0.01        0.67      0.74 o
  -2  -9   9        0.19        0.14      0.52 o
  -1  -9   9        3.98        3.45      0.97 o
   0  -9   9        6.16        6.33      1.36 o
   1  -9   9       27.96       33.02      1.34 o
  -6  -8   9        0.38        0.68      0.66 o
  -5  -8   9       23.52       22.82      0.75 o
  -4  -8   9        5.65        5.30      0.64 o
  -3  -8   9        3.11        2.61      0.59 o
  -2  -8   9       10.38       12.37      0.69 o
  -1  -8   9        0.08        0.13      0.56 o
   0  -8   9       11.23       10.63      1.56 o
   1  -8   9        0.41        0.58      1.40 o
  -7  -7   9        3.01        3.37      1.08 o
  -6  -7   9        8.17        7.27      0.69 o
  -5  -7   9       29.00       29.83      0.72 o
  -4  -7   9       18.29       16.27      0.64 o
  -3  -7   9        0.15        0.12      0.25 o
  -2  -7   9        2.47        2.50      0.71 o
  -1  -7   9        8.78        8.83      0.80 o
   0  -7   9        1.21        0.90      0.89 o
   1  -7   9       49.12       48.02      1.24 o
   2  -7   9        0.05       -0.35      0.35 o
  -7  -6   9       11.93       12.06      1.78 o
  -6  -6   9       86.67       97.79      1.08 o
  -5  -6   9        8.98        8.63      0.77 o
  -4  -6   9       13.43       12.45      0.67 o
  -3  -6   9        1.95        1.22      0.67 o
  -2  -6   9        0.13        0.29      0.68 o
  -1  -6   9        0.13        0.15      1.18 o
   0  -6   9       10.91        9.48      0.93 o
   1  -6   9        7.92        5.02      0.95 o
   2  -6   9       17.16       19.34      0.80 o
   3  -6   9        0.01       -0.27      1.32 o
  -8  -5   9        4.96        5.46      1.18 o
  -7  -5   9        8.06       10.52      0.77 o
  -6  -5   9        0.84        0.84      0.53 o
  -5  -5   9        0.26       -0.04      0.19 o
  -4  -5   9        7.33        5.90      0.72 o
  -3  -5   9        3.74        1.91      0.78 o
  -2  -5   9       16.76       15.98      0.78 o
  -1  -5   9       20.44       23.30      0.94 o
   0  -5   9      317.54      337.92      1.87 o
   1  -5   9        0.42        0.24      0.32 o
   2  -5   9       21.35       20.53      0.97 o
   3  -5   9        1.34        1.20      0.89 o
  -8  -4   9        0.00       -0.59      1.38 o
  -7  -4   9       13.38       14.72      0.81 o
  -6  -4   9        3.35        2.32      0.83 o
  -5  -4   9        2.32        1.52      0.78 o
  -4  -4   9       26.34       27.39      0.82 o
  -3  -4   9        2.19        2.34      0.85 o
  -2  -4   9       71.20       76.94      0.94 o
  -1  -4   9      178.58      196.96      1.26 o
   0  -4   9       24.95       20.20      0.86 o
   1  -4   9        2.53        1.94      1.00 o
   2  -4   9        3.65        3.08      1.20 o
   3  -4   9        0.01       -0.16      0.76 o
  -8  -3   9        2.87        1.87      1.14 o
  -7  -3   9        9.76        8.91      1.16 o
  -6  -3   9        1.27        0.53      0.50 o
  -5  -3   9        3.81        3.57      0.88 o
  -4  -3   9       41.84       45.55      1.14 o
  -3  -3   9      351.47      382.65      3.32 o
  -2  -3   9       79.92       81.45      0.85 o
  -1  -3   9       89.25       91.43      0.87 o
   0  -3   9        9.76        9.85      0.90 o
   1  -3   9        3.81        3.09      1.23 o
   2  -3   9        0.21       -0.02      0.42 o
   3  -3   9        0.20        0.04      0.32 o
   4  -3   9        3.74        3.29      1.39 o
  -8  -2   9        0.00       -0.03      0.81 o
  -7  -2   9        7.56        7.54      1.53 o
  -6  -2   9        0.94        0.59      1.02 o
  -5  -2   9       43.65       46.44      0.87 o
  -4  -2   9        1.45        0.22      0.49 o
  -3  -2   9      450.55      490.55      5.60 o
  -2  -2   9       84.66       81.70      0.89 o
  -1  -2   9       15.36       12.80      0.72 o
   0  -2   9       26.14       23.06      0.96 o
   1  -2   9       13.63        9.72      1.28 o
   2  -2   9       65.30       59.25      1.29 o
   3  -2   9        3.41        1.92      0.82 o
   4  -2   9        0.00        0.08      0.52 o
  -8  -1   9       32.78       36.15      3.36 o
  -7  -1   9        9.46       13.85      1.47 o
  -6  -1   9        0.57        1.32      2.99 o
  -5  -1   9       23.07       22.31      1.39 o
  -4  -1   9        7.52        6.57      1.29 o
  -3  -1   9        0.48       -0.04      0.40 o
  -2  -1   9       43.63       44.62      1.65 o
  -1  -1   9       19.85       19.44      0.82 o
   0  -1   9       60.86       51.83      1.52 o
   1  -1   9      204.30      188.46      2.34 o
   2  -1   9       23.10       21.15      0.81 o
   3  -1   9        3.88        2.05      0.83 o
   4  -1   9        6.93        6.72      0.84 o
  -8   0   9       24.68       24.77      1.26 o
  -7   0   9        6.25        8.86      2.19 o
  -6   0   9       15.23       17.09      2.61 o
  -5   0   9       15.80       14.89      1.39 o
  -4   0   9       62.35       70.74      1.72 o
  -3   0   9        0.19       -0.17      0.25 o
  -2   0   9       38.42       34.57      0.86 o
  -1   0   9       10.27        6.63      0.86 o
   0   0   9       21.41       17.24      1.29 o
   1   0   9       52.55       44.58      1.03 o
   2   0   9        1.20        0.86      0.94 o
   3   0   9        4.96        4.18      0.62 o
  -8   1   9        0.00       -0.97      1.02 o
  -7   1   9        0.24        0.22      5.72 o
  -6   1   9        3.93        2.82      2.18 o
  -5   1   9        3.49        2.90      1.31 o
  -4   1   9       55.91       56.58      1.60 o
  -3   1   9        0.78        0.50      1.51 o
  -2   1   9       30.44       31.95      0.97 o
  -1   1   9       12.42       10.23      1.17 o
   0   1   9        0.55       -0.74      0.74 o
   1   1   9        0.00        0.27      0.93 o
   2   1   9        4.94        4.48      1.42 o
   3   1   9        0.08       -0.20      0.48 o
  -8   2   9        1.19        0.67      0.90 o
  -7   2   9        0.79       -0.46      0.46 o
  -6   2   9       18.25       14.22      1.18 o
  -5   2   9       30.62       27.21      1.25 o
  -4   2   9       11.81       11.59      1.31 o
  -3   2   9       39.47       41.96      2.04 o
  -2   2   9        7.83        5.84      0.99 o
  -1   2   9       49.31       47.15      1.28 o
   0   2   9       11.15        9.21      1.93 o
   1   2   9        6.70        6.12      1.39 o
   2   2   9       29.85       25.83      9.39 o
   3   2   9        1.13        0.31      1.09 o
  -7   3   9        0.54       -0.40      1.07 o
  -6   3   9       74.98       76.50      1.56 o
  -5   3   9       11.00        9.66      1.23 o
  -4   3   9       18.73       19.61      1.24 o
  -3   3   9       11.89       13.00      1.08 o
  -2   3   9        1.11        0.59      0.69 o
  -1   3   9        6.66        6.83      1.02 o
   0   3   9       69.72       62.18     31.13 o
   1   3   9       50.98       50.81     27.51 o
   2   3   9        9.54        8.65      0.96 o
  -7   4   9       10.14       10.25      1.01 o
  -6   4   9        5.50        4.52      1.16 o
  -5   4   9        5.29        6.03      1.21 o
  -4   4   9        1.04        0.59      1.25 o
  -3   4   9        2.25        1.97      1.02 o
  -2   4   9       11.04       12.00      0.93 o
  -1   4   9        0.03        0.27      0.57 o
   0   4   9        0.84        0.41      0.60 o
   1   4   9       21.66       18.29      9.65 o
  -5   5   9        0.00       -0.13     28.24 o
  -4   5   9        5.21        4.56      1.10 o
  -3   5   9       93.20       26.66     16.65 o
  -2   5   9       18.60       13.55      8.32 o
  -1   5   9        0.02        0.24      0.70 o
   0   5   9       15.66       14.15      8.03 o
   1   5   9        1.13        0.85      1.28 o
  -2   6   9        8.35        5.19      4.37 o
  -1   6   9        0.21        0.05      0.35 o
   0   6   9        4.84        6.89      1.25 o
  -3  -9  10        7.72        9.22      0.91 o
  -2  -9  10        2.91        2.14      1.61 o
  -1  -9  10        2.08        2.53      0.97 o
  -5  -8  10       23.09       23.52      2.42 o
  -4  -8  10        0.01        0.55      0.73 o
  -3  -8  10       30.27       31.74      0.96 o
  -2  -8  10        0.81        0.79      0.77 o
  -1  -8  10        5.95        9.03      0.80 o
   0  -8  10        0.00        0.78      1.52 o
  -6  -7  10        8.50       10.34      1.65 o
  -5  -7  10       25.89       26.63      0.88 o
  -4  -7  10        0.27        0.01      0.49 o
  -3  -7  10        8.60        7.58      0.64 o
  -2  -7  10        0.26        1.05      0.75 o
  -1  -7  10        4.65        4.73      0.87 o
   0  -7  10        7.71        6.99      0.87 o
   1  -7  10        7.92        5.86      2.21 o
  -7  -6  10       15.42       12.75      1.11 o
  -6  -6  10        5.62        5.79      0.69 o
  -5  -6  10        0.03       -0.12      0.68 o
  -4  -6  10        0.26        0.41      0.52 o
  -3  -6  10        3.65        3.87      0.69 o
  -2  -6  10        1.12        1.25      0.86 o
  -1  -6  10       26.05       23.52      0.76 o
   0  -6  10       25.79       27.13      0.75 o
   1  -6  10       51.49       51.42      2.31 o
   2  -6  10        5.59        5.64      1.21 o
  -7  -5  10        0.26        1.10      1.01 o
  -6  -5  10       11.79       11.08      0.71 o
  -5  -5  10        1.01        1.17      0.58 o
  -4  -5  10        4.84        4.37      0.66 o
  -3  -5  10        7.91        6.54      0.85 o
  -2  -5  10        0.13       -0.33      0.33 o
  -1  -5  10       28.67       26.48      0.79 o
   0  -5  10       48.97       55.10      0.79 o
   1  -5  10        0.11       -0.73      1.10 o
   2  -5  10        0.05        0.01      0.21 o
  -7  -4  10       12.74       12.55      0.72 o
  -6  -4  10       21.07       22.24      0.80 o
  -5  -4  10        2.30        2.92      0.85 o
  -4  -4  10        0.91        1.96      0.97 o
  -3  -4  10      106.86      119.72      1.22 o
  -2  -4  10       23.92       22.00      0.86 o
  -1  -4  10       28.60       30.02      0.83 o
   0  -4  10       12.10       12.72      0.86 o
   1  -4  10        2.43        3.96      1.23 o
   2  -4  10        2.01        2.58      0.74 o
   3  -4  10       16.86       13.78      1.13 o
  -8  -3  10        6.01        6.17      1.12 o
  -7  -3  10       41.98       51.09      1.32 o
  -6  -3  10        1.28        0.02      0.41 o
  -5  -3  10        0.58        0.44      0.69 o
  -4  -3  10       29.38       29.32      1.36 o
  -3  -3  10      150.39      170.89      1.56 o
  -2  -3  10       12.82       14.76      0.73 o
  -1  -3  10       12.27       10.86      0.84 o
   0  -3  10        0.42        1.76      1.35 o
   1  -3  10        1.44        2.31      1.28 o
   2  -3  10        0.67        0.80      0.59 o
   3  -3  10        3.81        2.66      0.87 o
  -8  -2  10        1.80        0.86      1.12 o
  -7  -2  10       11.11        9.94      1.05 o
  -6  -2  10        0.35        0.08      0.58 o
  -5  -2  10      232.36      274.97      2.24 o
  -4  -2  10       44.61       48.24      3.78 o
  -3  -2  10       60.23       62.25      1.16 o
  -2  -2  10        0.36        0.62      0.73 o
  -1  -2  10       52.95       53.32      1.70 o
   0  -2  10        6.07        5.23      1.19 o
   1  -2  10        0.13       -0.06      1.30 o
   2  -2  10        6.99        4.54      0.76 o
   3  -2  10        3.67        3.83      0.68 o
  -8  -1  10       14.14       14.00      1.24 o
  -7  -1  10        3.82        4.47      1.20 o
  -6  -1  10        2.77        2.68      1.22 o
  -5  -1  10      134.77      154.48      2.28 o
  -4  -1  10       19.15       15.19      1.64 o
  -3  -1  10       28.98       31.81      1.29 o
  -2  -1  10       38.62       35.77      0.78 o
  -1  -1  10      138.09      132.87      1.45 o
   0  -1  10       16.68       14.81      1.17 o
   1  -1  10       39.91       34.88      0.95 o
   2  -1  10        5.43        4.65      0.78 o
   3  -1  10        1.87        1.62      0.57 o
  -7   0  10       14.77       12.70      0.99 o
  -6   0  10        0.86        0.93      1.84 o
  -5   0  10      107.60      129.52      2.17 o
  -4   0  10        2.85        3.34      1.07 o
  -3   0  10        0.73        0.90      1.00 o
  -2   0  10        1.78        1.95      0.97 o
  -1   0  10      101.52       96.01      1.71 o
   0   0  10        0.05        1.36      1.54 o
   1   0  10        0.60        0.86      0.91 o
   2   0  10       17.13       19.88      1.07 o
  -7   1  10       12.23       14.28      0.93 o
  -6   1  10       29.43       27.94      1.15 o
  -5   1  10      114.68      132.53      2.14 o
  -4   1  10       54.90       64.10      1.57 o
  -3   1  10        4.51        4.60      0.98 o
  -2   1  10       66.08       64.89      1.15 o
  -1   1  10       96.87       91.66      4.28 o
   0   1  10        0.37        0.85      2.32 o
   1   1  10       10.94       10.39      1.36 o
   2   1  10       17.59       16.37      1.33 o
  -7   2  10        4.84        6.09      0.99 o
  -6   2  10       30.07       27.44      1.04 o
  -5   2  10        2.67        3.07      1.17 o
  -4   2  10        3.42        3.44      1.14 o
  -3   2  10       14.35       16.39      0.98 o
  -2   2  10        0.34        0.22      1.93 o
  -1   2  10       30.52       27.84      1.72 o
   0   2  10        4.86        3.22      1.69 o
   1   2  10       77.05       86.21      1.43 o
  -7   3  10        2.02        2.17      0.90 o
  -6   3  10       10.25        8.37      0.94 o
  -5   3  10        2.21        2.34      0.99 o
  -4   3  10        0.01        0.16      0.42 o
  -3   3  10        8.46        7.40      0.90 o
  -2   3  10       23.62       24.51      0.88 o
  -1   3  10        6.32        6.20      1.61 o
   0   3  10       49.93       50.56      1.43 o
   1   3  10        0.14        0.24      0.97 o
  -6   4  10        0.65        1.04      0.71 o
  -5   4  10        0.43       -0.18      2.20 o
  -4   4  10        4.23        4.16      1.00 o
  -3   4  10       23.69       25.73     13.58 o
  -2   4  10        6.28        5.59      1.46 o
  -1   4  10        1.02        0.32      4.56 o
   0   4  10       53.73       67.73      1.24 o
  -2   5  10       21.08       26.47      1.28 o
  -1   5  10        0.21        0.70     13.86 o
  -3  -8  11        0.77        0.00      0.12 o
  -2  -8  11        9.62       13.76      1.05 o
  -1  -8  11       32.01       47.04      1.28 o
  -5  -7  11        0.47       -0.16      1.23 o
  -4  -7  11        0.07        0.20      0.72 o
  -3  -7  11        9.62       12.49      0.81 o
  -2  -7  11        4.03        3.66      0.66 o
  -1  -7  11        8.85       11.35      0.99 o
   0  -7  11       54.66       52.09      1.32 o
  -6  -6  11        0.93        1.16      1.28 o
  -5  -6  11        0.20       -0.02      0.22 o
  -4  -6  11        0.47        0.60      1.58 o
  -3  -6  11        0.81        0.75      0.71 o
  -2  -6  11       20.93       22.13      0.93 o
  -1  -6  11        2.25        1.79      0.84 o
   0  -6  11       44.24       40.80      1.03 o
   1  -6  11       11.73       11.78      1.34 o
  -6  -5  11        0.15        0.12      0.37 o
  -5  -5  11        8.92        9.72      0.73 o
  -4  -5  11        3.36        3.62      0.89 o
  -3  -5  11        0.08       -0.10      0.20 o
  -2  -5  11        0.33        0.93      0.74 o
  -1  -5  11       67.72       71.54      0.75 o
   0  -5  11       19.53       20.56      1.06 o
   1  -5  11        0.04        0.38      0.86 o
  -7  -4  11        0.03       -0.50      3.56 o
  -6  -4  11        5.68        5.18      0.87 o
  -5  -4  11        2.42        1.40      0.89 o
  -4  -4  11       10.20       10.83      0.98 o
  -3  -4  11       51.44       53.47      1.35 o
  -2  -4  11       12.30       12.08      0.80 o
  -1  -4  11        6.09        4.74      0.94 o
   0  -4  11        1.42        2.00      1.41 o
   1  -4  11        1.19        0.76      0.93 o
  -7  -3  11        0.00        0.66      1.22 o
  -6  -3  11        0.00       -0.42      1.30 o
  -5  -3  11       16.43       17.31      1.47 o
  -4  -3  11       16.07       15.01      2.29 o
  -3  -3  11        5.07        6.09      1.81 o
  -2  -3  11       14.70       14.56      0.96 o
  -1  -3  11        1.93        2.03      1.58 o
   0  -3  11        0.11        0.35      0.89 o
   1  -3  11       21.93       19.02      0.70 o
   2  -3  11        5.43        3.78      1.40 o
  -6  -2  11       10.38       10.16      1.36 o
  -5  -2  11       70.04       79.34      5.07 o
  -4  -2  11       20.58       19.61      3.10 o
  -3  -2  11        0.04        0.20      1.15 o
  -2  -2  11        0.04       -0.15      0.39 o
  -1  -2  11        5.98        5.92      1.07 o
   0  -2  11        0.61        0.18      0.78 o
   1  -2  11        0.16       -0.02      0.25 o
   2  -2  11        0.52        0.54      0.79 o
  -7  -1  11       42.62       36.27      1.14 o
  -6  -1  11       18.45       16.86      1.20 o
  -5  -1  11       63.74       74.44      1.44 o
  -4  -1  11       54.46       69.35      1.43 o
  -3  -1  11        4.81        5.44      0.83 o
  -2  -1  11       16.51       15.35      0.78 o
  -1  -1  11        3.87        3.27      1.19 o
   0  -1  11        1.06        0.61      1.05 o
   1  -1  11        8.72        9.53      1.67 o
  -7   0  11      116.65      116.05      1.31 o
  -6   0  11       23.11       27.53      1.08 o
  -5   0  11       62.46       71.81      1.42 o
  -4   0  11       21.33       20.93      1.14 o
  -3   0  11       13.55       11.95      1.02 o
  -2   0  11       10.30       10.70      0.86 o
  -1   0  11       17.23       12.15      1.28 o
   0   0  11        1.52        0.80      2.03 o
   1   0  11        0.02       -0.22      0.47 o
  -7   1  11        0.93        0.86      0.91 o
  -6   1  11       11.07       12.78      0.95 o
  -5   1  11       38.46       40.95      1.08 o
  -4   1  11       34.20       37.21      1.11 o
  -3   1  11       62.55       67.10      4.89 o
  -2   1  11        1.13        1.09      0.98 o
  -1   1  11       14.52       11.16      1.65 o
   0   1  11        4.25        3.57      1.52 o
   1   1  11       37.47       33.55      1.35 o
  -6   2  11        5.69        5.72      0.88 o
  -5   2  11        0.35        0.91      0.67 o
  -4   2  11        4.24        3.03      0.99 o
  -3   2  11       60.73       59.29     28.30 o
  -2   2  11        1.65        0.75      1.57 o
  -1   2  11       21.68       24.00      1.45 o
   0   2  11        7.11        7.73      1.36 o
  -5   3  11        1.07        1.46      0.88 o
  -4   3  11        3.32        3.77      0.84 o
  -3   3  11       23.25       27.58      0.84 o
  -2   3  11        0.46       -0.34      1.52 o
  -1   3  11        0.01        1.06      1.06 o
  -5  -6  12        1.95        2.59      1.01 o
  -4  -6  12        2.85        3.47      1.08 o
  -3  -6  12       29.90       35.34      4.19 o
  -2  -6  12        0.45        1.03      1.49 o
  -5  -5  12        0.30        1.90      3.25 o
  -4  -5  12       12.40       10.38      0.78 o
  -3  -5  12        0.12        0.36      0.79 o
  -2  -5  12        0.58        0.14      0.27 o
  -1  -5  12        1.42        1.67      1.39 o
   0  -5  12        0.01        0.02      0.48 o
  -6  -4  12        0.17       -0.82      2.76 o
  -5  -4  12        2.24        3.06      0.92 o
  -4  -4  12        0.49        0.19      1.09 o
  -3  -4  12        0.11        0.13      1.40 o
  -2  -4  12        9.81       12.66      1.12 o
  -1  -4  12        5.19        4.57      1.47 o
   0  -4  12        0.12       -0.02      0.18 o
  -6  -3  12        0.09        0.88      1.27 o
  -5  -3  12        4.38        3.89      1.28 o
  -4  -3  12        4.47        4.37      1.29 o
  -3  -3  12        0.01        0.15      1.08 o
  -2  -3  12        1.80        2.75      1.43 o
  -1  -3  12       24.82       22.51      1.48 o
   0  -3  12        1.16        1.00      1.09 o
  -6  -2  12        4.88        3.63      1.39 o
  -5  -2  12        1.59        1.72      0.88 o
  -4  -2  12        0.41        0.99      1.05 o
  -3  -2  12        0.04       -0.65      0.88 o
  -2  -2  12       12.78       11.22      1.59 o
  -1  -2  12        5.38        4.61      1.39 o
   0  -2  12        0.07       -0.22      0.51 o
  -6  -1  12       16.46       13.70      1.47 o
  -5  -1  12       18.40       19.04      2.99 o
  -4  -1  12       68.58       70.87     12.54 o
  -3  -1  12        0.01       -1.06      2.08 o
  -2  -1  12       29.24       25.16      1.50 o
  -1  -1  12        4.63        2.28      4.50 o
   0  -1  12        1.49        1.02      1.41 o
  -6   0  12       38.02       33.78      0.87 o
  -5   0  12        0.12        0.04      0.83 o
  -4   0  12        4.91        5.09      0.92 o
  -3   0  12        0.02       -0.24      1.01 o
  -2   0  12        2.36        1.13      1.02 o
  -1   0  12        0.03        0.06      0.21 o
   0   0  12        1.53        0.17      0.38 o
  -5   1  12        1.60        1.49      0.85 o
  -4   1  12        1.06        1.03      0.84 o
  -2   1  12        0.00        0.43      6.14 o
  -1   1  12        0.33        0.62      1.41 o
  -4   2  12        0.20        1.51      2.54 o
 
